# Supplementary material for: Multi-level engineering facilitates the production of phenylpropanoid compounds in tomato
Source: Nat Commun. 2015 Oct 26;6:8635. doi: 10.1038/ncomms9635 (PMC4639801; doi:10.1038/ncomms9635)
Supplement: Supplementary Data — Differentially expressed genes in AtMYB12 tomato fruit [file ncomms9635-s2.xls]

## Sheet: MYB12-1week-WT-1week_selected-g
Locus	Chr	start	end	strand	Description	Raw Reads				Normalized Value				log2FC	P.Value	adj.P.Val
						MYB12-1	MYB12-2	WT-1	WT-2	MYB12-1	MYB12-2	WT-1	WT-1
Solyc00g006800.2	SL2.40ch00	5777117	5780677	+	Transaldolase (AHRD V1 ***- Q9FVH1_SOLLC)%3B contains Interpro domain(s) IPR014634 Transaldolase%2C bacterial/plant type ;Ontology_term=GO:0008152,GO:0005975,GO:0005737;7	568	737	227	144	415.896	545.335	133.6	140.171	1.81378	3.68778e-07	5.20909e-05
Solyc00g049520.2	SL2.40ch00	13621035	13622311	-	Unknown Protein (AHRD V1);2	65	241	9	3	47.541	178.353	5.37353	3.06536	4.71709	3.22695e-14	1.68159e-11
Solyc00g060810.2	SL2.40ch00	14149228	14151711	-	Major latex-like protein (AHRD V1 **-- B5THI3_PANGI)%3B contains Interpro domain(s) IPR000916 Bet v I allergen ;Ontology_term=GO:0009607;2	28	15	97	93	20.5221	11.0902	56.8432	90.1656	-2.21043	7.90371e-07	0.000104378
Solyc00g282510.1	SL2.40ch00	20863680	20865858	+	Phenylalanine ammonia-lyase (AHRD V1 ***- B5LAW0_CAPAN)%3B contains Interpro domain(s) IPR005922 Phenylalanine ammonia-lyase ;Ontology_term=GO:0009058,GO:0005737,GO:0003824;G	121	170	14	4	88.582	125.796	8.37658	4.11577	4.06111	6.09073e-17	4.99725e-14
Solyc01g005160.2	SL2.40ch01	137781	139489	+	U-box domain-containing protein (AHRD V1 ***- D7MID4_ARALY)%3B contains Interpro domain(s) IPR003613 U box domain ;Ontology_term=GO:0005488,GO:0000151;1	35	23	2	1	25.6428	17.0114	1.17165	1.00543	4.2806	7.49435e-09	1.4029e-06
Solyc01g005390.2	SL2.40ch01	276161	277987	+	Nudix hydrolase 4 (AHRD V1 ***- B6T5N7_MAIZE)%3B contains Interpro domain(s) IPR000086 NUDIX hydrolase domain ;Ontology_term=GO:0008486;6	65	63	13	6	47.5955	46.6146	7.69854	5.9473	2.77298	5.13094e-09	9.89297e-07
Solyc01g005400.2	SL2.40ch01	280019	283591	+	Calcium binding protein Caleosin (AHRD V1 **-* A8N0P5_COPC7)%3B contains Interpro domain(s) IPR007736 Caleosin related ;Ontology_term=GO:0005509;9	5	1	30	37	3.67237	0.735324	17.359	35.552	-3.56869	1.03371e-07	1.62041e-05
Solyc01g005560.2	SL2.40ch01	394402	399248	+	Isocitrate dehydrogenase (AHRD V1 ***- D2D324_GOSHI)%3B contains Interpro domain(s) IPR004790 Isocitrate dehydrogenase NADP-dependent%2C eukaryotic ;Ontology_term=GO:0055114;5	383	598	77	28	280.422	442.49	45.569	27.6187	3.29581	7.57152e-15	4.35781e-12
Solyc01g006150.2	SL2.40ch01	797548	802155	-	Cation-efflux pump fieF (AHRD V1 ***- FIEF_KLEPN)%3B contains Interpro domain(s) IPR002524 Cation efflux protein ;Ontology_term=GO:0016020;7	52	65	26	6	38.0648	48.0998	15.5597	6.20642	1.94792	2.9963e-05	0.00251181
Solyc01g006280.2	SL2.40ch01	874303	880944	+	Formate-tetrahydrofolate ligase (AHRD V1 ***- D0MR27_PHYIN)%3B contains Interpro domain(s) IPR000559 Formate-tetrahydrofolate ligase%2C FTHFS ;Ontology_term=GO:0009396;5	641	779	109	37	469.354	576.41	64.4662	36.4515	3.3648	5.45761e-17	4.6768e-14
Solyc01g006400.2	SL2.40ch01	1021151	1023144	-	Cysteine-rich extensin-like protein-4 (AHRD V1 *-*- Q08197_TOBAC);3	89	68	1	1	65.1812	50.3092	0.559614	0.96549	6.29488	8.06083e-19	9.1424e-16
Solyc01g008160.2	SL2.40ch01	2304525	2306017	-	Tetratricopeptide repeat-containing protein (AHRD V1 ***- D7L8H9_ARALY)%3B contains Interpro domain(s) IPR011990 Tetratricopeptide-like helical ;Ontology_term=GO:0005488;1	147	211	68	37	107.619	156.134	40.0731	36.1176	1.79064	6.00554e-06	0.000625907
Solyc01g008550.2	SL2.40ch01	2646612	2650332	-	Cinnamoyl CoA reductase-like protein (AHRD V1 ***- B9HNY0_POPTR)%3B contains Interpro domain(s) IPR016040 NAD(P)-binding domain ;Ontology_term=GO:0044237,GO:0008152;7	23	33	12	1	16.8273	24.4234	7.28549	1.25243	2.18175	0.000115989	0.00811753
Solyc01g008710.2	SL2.40ch01	2755066	2758116	+	Mannan endo-1 4-beta-mannosidase (AHRD V1 ***- D2S259_HALTV)%3B contains Interpro domain(s) IPR018087 Glycoside hydrolase%2C family 5%2C conserved site IPR013781 Glycoside hydrolase%2C subgroup%2C catalytic core ;Ontology_term=GO:0005975;5	9	3	139	73	6.60504	2.21335	81.9025	71.2068	-4.11682	2.33803e-15	1.46527e-12
Solyc01g008710.2	SL2.40ch01	2755066	2758116	+	Mannan endo-1 4-beta-mannosidase (AHRD V1 ***- D2S259_HALTV)%3B contains Interpro domain(s) IPR018087 Glycoside hydrolase%2C family 5%2C conserved site IPR013781 Glycoside hydrolase%2C subgroup%2C catalytic core ;Ontology_term=GO:0005975;5	165	76	5183	1763	120.859	56.2183	3051.79	1716.96	-4.74974	1.57638e-23	2.89468e-20
Solyc01g008720.1	SL2.40ch01	2760070	2763366	+	Mannan endo-1 4-beta-mannosidase (AHRD V1 ***- A8FDC6_BACP2)%3B contains Interpro domain(s) IPR001547 Glycoside hydrolase%2C family 5 ;Ontology_term=GO:0005975;G	9	6	261	43	6.59616	4.43605	154.37	42.724	-4.16025	7.45108e-12	2.41453e-09
Solyc01g008920.2	SL2.40ch01	2941572	2947566	+	NAD dependent epimerase/dehydratase family protein expressed (AHRD V1 **-- Q10L97_ORYSJ)%3B contains Interpro domain(s) IPR013120 Male sterility%2C NAD-binding ;Ontology_term=GO:0008152;0	57	52	4	6	41.7403	38.4742	2.22342	5.64122	3.41764	3.83092e-10	8.74129e-08
Solyc01g009010.2	SL2.40ch01	3014153	3020442	+	4-diphosphocytidyl-2-C-methyl-D-erythritol kinase (AHRD V1 ***- A4USB3_NICBE)%3B contains Interpro domain(s) IPR004424 4-diphosphocytidyl-2C-methyl-D-erythritol kinase ;Ontology_term=GO:0016114,GO:0016310;1	288	410	173	84	210.864	303.38	101.969	81.9837	1.48222	7.80448e-05	0.00569993
Solyc01g009770.2	SL2.40ch01	4155983	4159096	-	Major ampullate spidroin 2-2 (AHRD V1 *-*- B6TJV0_MAIZE)%3B contains Interpro domain(s) IPR001202 WW/Rsp5/WWP ;Ontology_term=GO:0005515;4	38	43	5	2	27.8184	31.819	2.9698	2.02514	3.54919	2.07458e-09	4.23279e-07
Solyc01g057770.2	SL2.40ch01	56576301	56580082	+	AE family transporter anion exchange (AHRD V1 *--* A4RY02_OSTLU)%3B contains Interpro domain(s) IPR003020 Bicarbonate transporter%2C eukaryotic ;Ontology_term=GO:0005452;2	107	82	22	30	78.3618	60.6681	12.6432	28.7143	1.77465	7.44567e-05	0.00546895
Solyc01g065550.2	SL2.40ch01	64281108	64286492	+	Protein DEHYDRATION-INDUCED 19 homolog 4 (AHRD V1 ***- DI194_ARATH)%3B contains Interpro domain(s) IPR008598 Drought induced 19 ;Ontology_term=GO:0005515;5	79	75	27	23	57.8479	55.4933	15.7523	22.203	1.59365	0.000142021	0.00959128
Solyc01g067750.2	SL2.40ch01	69081973	69096361	+	Shikimate dehydrogenase (AHRD V1 ***- B6TSW1_MAIZE)%3B contains Interpro domain(s) IPR001381 Dehydroquinase class I ;Ontology_term=GO:0008152,GO:0005737,GO:0003855,GO:0055114;2	272	290	49	26	199.164	214.581	28.8931	25.4173	2.92682	1.19211e-13	5.74628e-11
Solyc01g068080.2	SL2.40ch01	69511671	69514962	-	Dihydroflavonol 4-reductase family (AHRD V1 ***- D7MD06_ARALY)%3B contains Interpro domain(s) IPR016040 NAD(P)-binding domain ;Ontology_term=GO:0044237,GO:0008152;6	55	51	26	4	40.275	37.7346	15.6293	4.32089	1.9149	3.79101e-05	0.00307408
Solyc01g068460.2	SL2.40ch01	70091158	70094189	-	Pathogen-induced calmodulin-binding protein (Fragment) (AHRD V1 *-*- Q8H6W8_PHAVU)%3B contains Interpro domain(s) IPR012417 Calmodulin-binding%2C plant ;2	55	49	9	7	40.2768	36.254	5.23516	6.75251	2.69388	2.45765e-08	4.28833e-06
Solyc01g068500.2	SL2.40ch01	70131982	70142492	+	Early-responsive to dehydration protein-like (AHRD V1 **-- Q5JKX1_ORYSJ)%3B contains Interpro domain(s) IPR003864 Protein of unknown function DUF221 ;Ontology_term=GO:0016020;0	9	5	45	18	6.59893	3.6951	26.651	17.7832	-2.1204	0.000129719	0.00890074
Solyc01g068630.2	SL2.40ch01	70226606	70230041	+	Pyrimidine 5%26apos-nucleotidase (AHRD V1 ***- D3P8R6_DEFDS)%3B contains Interpro domain(s) IPR010237 Pyrimidine 5-nucleotidase ;Ontology_term=GO:0016787,GO:0008152;8	194	279	3	1	142.034	206.449	1.78577	1.04064	6.90262	3.32792e-30	3.20828e-26
Solyc01g081250.2	SL2.40ch01	73022595	73023448	+	Glutathione-S-transferase (AHRD V1 ***- A3FMP5_SOLLC)%3B contains Interpro domain(s) IPR004046 Glutathione S-transferase%2C C-terminal ;2	88	96	19	6	64.4312	71.035	11.3348	6.08466	2.92849	2.31005e-10	5.56667e-08
Solyc01g087820.2	SL2.40ch01	74463598	74466208	+	Subtilisin-like protease (AHRD V1 **-- O82777_SOLLC)%3B contains Interpro domain(s) IPR015500 Peptidase S8%2C subtilisin-related IPR000209 Peptidase S8 and S53%2C subtilisin%2C kexin%2C sedolisin ;Ontology_term=GO:0006508,GO:0043086;1	43	50	5	1	31.4783	36.9992	3.01319	1.10106	3.9815	8.5851e-12	2.64847e-09
Solyc01g087890.2	SL2.40ch01	74519205	74522762	+	Choline transporter-like protein 5-A (Fragment) (AHRD V1 *--- CTL5A_DANRE)%3B contains Interpro domain(s) IPR007603 Protein of unknown function DUF580 ;5	70	36	348	171	51.2856	26.625	205	166.687	-2.25348	4.74829e-08	7.99578e-06
Solyc01g088400.2	SL2.40ch01	74964023	74968482	+	CER1 (AHRD V1 **-- B6TFH3_MAIZE)%3B contains Interpro domain(s) IPR006694 Fatty acid hydroxylase ;Ontology_term=GO:0009924;4	453	2194	94	68	331.639	1623.44	55.2296	66.0741	4.01232	7.64997e-13	3.13828e-10
Solyc01g090170.2	SL2.40ch01	75563002	75569993	+	Ras-related protein Rab-1A (AHRD V1 ***- C0HBJ4_SALSA)%3B contains Interpro domain(s) IPR003579 Ras small GTPase%2C Rab type ;Ontology_term=GO:0015031,GO:0007264,GO:0005525,GO:0007165,GO:0005622;8	20	18	3	2	14.6466	13.3169	1.74467	1.95377	2.92965	3.51259e-05	0.00289428
Solyc01g090180.2	SL2.40ch01	75570063	75571164	-	Extradiol ring-cleavage dioxygenase class III protein subunit B (AHRD V1 ***- B8GF38_METPE)%3B contains Interpro domain(s) IPR014436 Extradiol aromatic ring-opening dioxygenase%2C DODA type ;Ontology_term=GO:0006725,GO:0055114;1	106	175	1	1	77.5909	129.5	0.559614	0.96549	7.13674	2.8672e-24	5.72745e-21
Solyc01g090350.2	SL2.40ch01	75816344	75817104	-	Non-specific lipid-transfer protein (AHRD V1 ***- B9RD07_RICCO)%3B contains Interpro domain(s) IPR013770 Plant lipid transfer protein and hydrophobic protein%2C helical ;Ontology_term=GO:0006869;2	2	1	123	1	1.46636	0.738188	73.4163	1.76406	-5.08062	2.01225e-06	0.000239495
Solyc01g090360.2	SL2.40ch01	75821027	75821828	-	Non-specific lipid-transfer protein (AHRD V1 ***- B9RD07_RICCO)%3B contains Interpro domain(s) IPR013770 Plant lipid transfer protein and hydrophobic protein%2C helical ;Ontology_term=GO:0006869;2	3	2	131	2	2.19844	1.47811	78.1241	2.78785	-4.45108	3.18652e-06	0.000355757
Solyc01g091190.2	SL2.40ch01	76636517	76643146	+	3-phosphoshikimate 1-carboxyvinyltransferase (AHRD V1 ***- Q30CZ8_FAGSY)%3B contains Interpro domain(s) IPR001986 3-phosphoshikimate 1-carboxyvinyltransferase%2C core ;Ontology_term=GO:0003866,GO:0016765,GO:0003824;8	408	458	82	44	298.746	338.891	48.3252	42.9465	2.80333	1.58596e-13	7.36842e-11
Solyc01g091330.2	SL2.40ch01	76737024	76743229	-	Maleylacetoacetate isomerase/glutathione S-transferase (AHRD V1 ***- C9Q4X6_9VIBR)%3B contains Interpro domain(s) IPR005955 Maleylacetoacetate isomerase ;Ontology_term=GO:0005737;0	42	43	2	1	30.7515	31.8171	1.17165	1.00543	4.83284	2.15231e-12	8.06797e-10
Solyc01g095320.2	SL2.40ch01	78389556	78394452	+	BCL-2-associated athanogene 6 (AHRD V1 *-*- D7LDX9_ARALY)%3B contains Interpro domain(s) IPR003103 Apoptosis regulator Bcl-2 protein%2C BAG ;Ontology_term=GO:0006915;5	269	207	1720	1215	196.986	153.159	1012.51	1182.77	-2.64674	3.10584e-13	1.3457e-10
Solyc01g095330.2	SL2.40ch01	78393191	78394573	-	Unknown Protein (AHRD V1);2	531	349	3337	1935	388.843	258.225	1964.62	1883.94	-2.5709	9.64252e-12	2.95107e-09
Solyc01g095340.2	SL2.40ch01	78393629	78394618	+	Unknown Protein (AHRD V1);1	371	245	2401	1291	271.684	181.273	1413.62	1257.02	-2.55836	1.40994e-11	4.18231e-09
Solyc01g095590.2	SL2.40ch01	78569250	78574582	+	Extra-large G-protein-like (AHRD V1 ***- Q6K2T0_ORYSJ);6	68	63	7	9	49.7944	46.6137	3.96438	8.52585	2.99553	4.61847e-09	9.04047e-07
Solyc01g096040.2	SL2.40ch01	78888446	78890253	-	Aspartic proteinase nepenthesin I (AHRD V1 **-- A9ZMF9_NEPAL)%3B contains Interpro domain(s) IPR001461 Peptidase A1 ;Ontology_term=GO:0006508;1	213	275	106	59	155.952	203.487	62.4383	57.5263	1.58309	1.68138e-05	0.001522
Solyc01g096150.2	SL2.40ch01	79016704	79020072	-	NC domain-containing protein (AHRD V1 **-- A6MD14_9ORYZ)%3B contains Interpro domain(s) IPR007053 NC ;Ontology_term=GO:0006468;2	66	94	18	14	48.3096	69.5611	10.5064	13.5254	2.30733	5.33169e-07	7.27662e-05
Solyc01g096200.2	SL2.40ch01	79051800	79061053	-	Pentatricopeptide repeat-containing protein (AHRD V1 *-*- D7M1E8_ARALY)%3B contains Interpro domain(s) IPR011989 Armadillo-like helical ;Ontology_term=GO:0005488,GO:0000151;8	79	28	16	11	57.8914	20.7004	9.37023	10.6715	1.97829	0.000136872	0.00930875
Solyc01g096670.2	SL2.40ch01	79462238	79465262	+	Cytochrome P450;Ontology_term=GO:0019825;5	67	68	9	3	49.0578	50.3153	5.37353	3.06536	3.5202	4.15048e-12	1.42902e-09
Solyc01g096740.2	SL2.40ch01	79513037	79519402	-	Transporter major facilitator family (AHRD V1 **-- C4M254_ENTHI)%3B contains Interpro domain(s) IPR016196 Major facilitator superfamily%2C general substrate transporter ;Ontology_term=GO:0005351;1	37	55	1	2	27.0749	40.7037	0.526239	1.86632	4.92864	6.89834e-12	2.25435e-09
Solyc01g098400.2	SL2.40ch01	80683099	80684846	-	Histidine phosphotransfer protein (AHRD V1 **** B9I823_POPTR)%3B contains Interpro domain(s) IPR008207 Signal transduction histidine kinase%2C phosphotransfer (Hpt) region ;Ontology_term=GO:0009927;7	50	89	7	3	36.585	65.8661	4.15289	3.00729	3.81836	1.14142e-11	3.41204e-09
Solyc01g098610.2	SL2.40ch01	80838433	80843744	-	Glutathione synthetase (AHRD V1 **** Q6F4I7_ZINEL)%3B contains Interpro domain(s) IPR005615 Glutathione synthase%2C eukaryotic ;Ontology_term=GO:0004363;3	49	48	19	11	35.8791	35.5159	11.185	10.7473	1.7021	0.000138405	0.00939645
Solyc01g098840.2	SL2.40ch01	80999140	81004317	+	Mevalonate kinase (AHRD V1 **** Q944G2_HEVBR)%3B contains Interpro domain(s) IPR006205 Mevalonate kinase ;Ontology_term=GO:0004496;6	78	74	40	12	57.1157	54.7534	23.7957	12.0501	1.6191	0.000142779	0.00962329
Solyc01g099600.2	SL2.40ch01	81551049	81552759	-	Copper chaperone (AHRD V1 *--- B6TJ24_MAIZE)%3B contains Interpro domain(s) IPR006121 Heavy metal transport/detoxification protein ;Ontology_term=GO:0030001;3	133	135	378	491	97.3855	99.8906	222.083	477.316	-1.82299	8.53047e-06	0.000852207
Solyc01g099770.2	SL2.40ch01	81675491	81677536	+	Translationally-controlled tumor protein homolog (AHRD V1 ***- B5XDL0_SALSA)%3B contains Interpro domain(s) IPR001983 Translationally controlled tumour-associated TCTP ;Ontology_term=GO:0005515;5	3633	2090	9385	7401	2660.26	1546.44	5525.08	7205.22	-1.59607	2.58411e-05	0.00221441
Solyc01g100760.2	SL2.40ch01	82474767	82475519	+	Susceptibility homeodomain transcription factor (Fragment) (AHRD V1 *-*- Q8SAA7_ORYSA)%3B contains Interpro domain(s) IPR007493 Protein of unknown function DUF538 ;Ontology_term=GO:0005515;5	90	289	20	9	65.8496	213.867	11.8452	8.90378	3.74617	9.74443e-12	2.95878e-09
Solyc01g100770.2	SL2.40ch01	82477939	82478706	+	Susceptibility homeodomain transcription factor (Fragment) (AHRD V1 *-*- Q8SAA7_ORYSA)%3B contains Interpro domain(s) IPR007493 Protein of unknown function DUF538 ;Ontology_term=GO:0005515;5	46	62	27	5	33.6684	45.8815	16.1959	5.27931	1.84433	6.34231e-05	0.00478615
Solyc01g100930.2	SL2.40ch01	82588238	82591519	+	GDSL esterase/lipase At1g09390 (AHRD V1 ***- GDL2_ARATH)%3B contains Interpro domain(s) IPR001087 Lipase%2C GDSL ;Ontology_term=GO:0004091;1	23	46	2	2	16.8153	34.0489	1.13312	1.91254	4.10534	7.05368e-09	1.32685e-06
Solyc01g101040.2	SL2.40ch01	82660502	82665331	+	ATP-citrate lyase A-3 (AHRD V1 **** D7KJQ3_ARALY)%3B contains Interpro domain(s) IPR016102 Succinyl-CoA synthetase-like ;Ontology_term=GO:0003878;8	402	458	132	73	294.352	338.891	77.751	71.1641	2.08838	1.19062e-08	2.17966e-06
Solyc01g101100.2	SL2.40ch01	82707636	82712173	-	Receptor-like protein kinase (AHRD V1 ***- Q9LYS5_ARATH)%3B contains Interpro domain(s) IPR002290 Serine/threonine protein kinase ;Ontology_term=GO:0006468;8	65	52	16	16	47.6045	38.4715	9.25457	15.343	1.83167	8.28341e-05	0.00594832
Solyc01g102950.2	SL2.40ch01	83364523	83371065	+	FAD dependent oxidoreductase (AHRD V1 **-- B5VX05_SPIMA);8	17	22	3	1	12.4387	16.2818	1.78577	1.04064	3.30157	8.11922e-06	0.00082393
Solyc01g103540.2	SL2.40ch01	83887917	83893923	+	YTH domain family 2 (Predicted) (AHRD V1 *-*- B2GUU1_RAT)%3B contains Interpro domain(s) IPR007275 YT521-B-like protein ;0	580	251	2032	1063	424.746	185.703	1196.39	1035.07	-1.86867	3.41473e-06	0.000378388
Solyc01g103580.2	SL2.40ch01	83913684	83914709	+	Genomic DNA chromosome 5 P1 clone MCL19 (AHRD V1 ***- Q9FNL3_ARATH)%3B contains Interpro domain(s) IPR007770 Protein of unknown function DUF679 ;2	44	63	11	6	32.2015	46.6227	6.48318	5.89202	2.66645	7.3039e-08	1.17355e-05
Solyc01g104690.2	SL2.40ch01	84867131	84868591	-	Unknown Protein (AHRD V1);3	11	27	2	1	8.02943	19.9902	1.17165	1.00543	3.67435	1.05743e-05	0.00102454
Solyc01g104720.2	SL2.40ch01	84878952	84879874	-	Unknown Protein (AHRD V1);4	8083	8303	3010	2868	5918.7	6143.64	1771.79	2791.8	1.40386	9.9221e-05	0.00702048
Solyc01g105370.2	SL2.40ch01	85318617	85322249	-	Enoyl-(Acyl-carrier-protein) reductase II (AHRD V1 **-- C7IPB6_THEET)%3B contains Interpro domain(s) IPR004136 2-nitropropane dioxygenase%2C NPD ;Ontology_term=GO:0008152,GO:0055114;6	194	751	80	49	141.995	555.72	47.0784	47.714	2.88132	1.52398e-08	2.72073e-06
Solyc01g105620.2	SL2.40ch01	85491114	85492725	+	RING finger protein (AHRD V1 *-*- C6EUD3_SOYBN)%3B contains Interpro domain(s) IPR018957 Zinc finger%2C C3HC4 RING-type ;Ontology_term=GO:0008270;2	63	96	8	2	46.1099	71.0424	4.80439	2.11249	4.02948	2.23294e-13	1.01302e-10
Solyc01g106700.2	SL2.40ch01	86228943	86229953	+	MADS-box transcription factor (AHRD V1 ***- Q75V01_9ASPA)%3B contains Interpro domain(s) IPR002100 Transcription factor%2C MADS-box ;Ontology_term=GO:0017075;5	6	4	87	15	4.39754	2.95698	51.7589	15.2838	-3.19801	6.61348e-07	8.9171e-05
Solyc01g107100.2	SL2.40ch01	86493551	86494209	+	Beta-1 4-xylosidase (AHRD V1 ***- D7LA14_ARALY);1	13	42	3	3	9.48394	31.0953	1.70809	2.86225	3.18467	1.5092e-05	0.00137583
Solyc01g107400.2	SL2.40ch01	86730679	86731267	-	Indole-3-acetic acid-amido synthetase GH3.8 (AHRD V1 ***- B6U4E2_MAIZE);1	109	277	64	16	79.7693	204.983	38.0463	16.085	2.38448	7.37271e-07	9.76998e-05
Solyc01g107820.2	SL2.40ch01	86993487	86995355	-	UDP-glucosyltransferase family 1 protein (AHRD V1 **** C6KI43_CITSI)%3B contains Interpro domain(s) IPR002213 UDP-glucuronosyl/UDP-glucosyltransferase ;Ontology_term=GO:0080044;4	257	478	117	64	188.152	353.702	68.925	62.4093	2.04488	3.50006e-07	4.98501e-05
Solyc01g108520.1	SL2.40ch01	87586592	87587539	+	Acetyl esterase (AHRD V1 *--- AES_ECOL6)%3B contains Interpro domain(s) IPR013094 Alpha/beta hydrolase fold-3 ;Ontology_term=GO:0004091;G	215	45	34	12	157.505	33.2708	20.1955	11.9674	2.56299	4.73576e-06	0.000510113
Solyc01g108590.1	SL2.40ch01	87606609	87606874	-	Unknown Protein (AHRD V1);G	123	640	97	62	90.0007	473.593	57.0633	60.3355	2.26473	2.61574e-05	0.00222667
Solyc01g109090.2	SL2.40ch01	87902444	87902908	+	Unknown Protein (AHRD V1);1	213	168	416	660	155.979	124.302	244.363	641.669	-1.65815	0.000142994	0.00962329
Solyc01g109320.2	SL2.40ch01	88057676	88060117	-	Multidrug resistance protein mdtK (AHRD V1 ***- MDTK_ERWAM)%3B contains Interpro domain(s) IPR002528 Multi antimicrobial extrusion protein MatE ;Ontology_term=GO:0015559;9	125	255	1	1	91.4935	188.7	0.559614	0.96549	7.57245	2.44707e-26	6.74027e-23
Solyc01g109570.2	SL2.40ch01	88237557	88242917	-	Glucan endo-1 3-beta-glucosidase 7 (AHRD V1 ***- B6T289_MAIZE)%3B contains Interpro domain(s) IPR013781 Glycoside hydrolase%2C subgroup%2C catalytic core IPR000490 Glycoside hydrolase%2C family 17 ;Ontology_term=GO:0005975;6	164	159	76	44	120.087	117.648	44.7527	42.889	1.44019	0.00013602	0.00928357
Solyc01g110110.2	SL2.40ch01	88650256	88653173	+	Cysteine proteinase cathepsin F (AHRD V1 **-* D3TN89_GLOMM)%3B contains Interpro domain(s) IPR013128 Peptidase C1A%2C papain ;Ontology_term=GO:0004197;7	7	3	23	38	5.13549	2.21503	13.1539	36.3491	-2.7346	1.97816e-05	0.00174959
Solyc01g110700.2	SL2.40ch01	89071526	89315619	-	Unknown Protein (AHRD V1);4	669	895	255	259	489.851	662.245	149.804	251.687	1.52443	7.93171e-05	0.00577672
Solyc01g111080.2	SL2.40ch01	89203284	89226964	-	Gibberellin-regulated protein 2 (AHRD V1 *--- B6UGG6_MAIZE)%3B contains Interpro domain(s) IPR003854 Gibberellin regulated protein ;Ontology_term=GO:0005515;5	466	689	57	134	341.201	509.822	32.9456	129.373	2.39516	1.53838e-06	0.000191364
Solyc01g111180.2	SL2.40ch01	89072019	89286640	-	Unknown Protein (AHRD V1);2	671	899	269	271	491.315	665.205	158.05	263.377	1.45991	0.000149287	0.00999445
Solyc01g111630.2	SL2.40ch01	89609244	89612993	+	Glyoxylate/hydroxypyruvate reductase B (AHRD V1 **** GHRB_YERPS)%3B contains Interpro domain(s) IPR006140 D-isomer specific 2-hydroxyacid dehydrogenase%2C NAD-binding ;Ontology_term=GO:0008266,GO:0030267;7	70	71	14	16	51.2545	52.535	8.04616	15.2837	2.1846	3.16812e-06	0.000355143
Solyc01g111980.2	SL2.40ch01	89876788	89879583	-	Lysine/histidine transporter (AHRD V1 **** B9HR02_POPTR)%3B contains Interpro domain(s) IPR013057 Amino acid transporter%2C transmembrane ;Ontology_term=GO:0015171;1	614	431	74	36	449.615	318.901	43.6627	35.2241	3.28111	6.51717e-16	4.65398e-13
Solyc01g112230.2	SL2.40ch01	90038028	90038636	-	PGPS/NH21 (AHRD V1 **-- Q9ZTM1_PETHY)%3B contains Interpro domain(s) IPR000316 Plant EC metallothionein-like protein%2C family 15 ;Ontology_term=GO:0008270;3	142	176	5	2	103.965	130.233	2.9698	2.02514	5.52354	5.99932e-23	8.95478e-20
Solyc02g014860.2	SL2.40ch02	10421855	10423865	+	Chaperone protein DnaJ (AHRD V1 *-*- D2QAE1_BIFDB)%3B contains Interpro domain(s) IPR003095 Heat shock protein DnaJ ;Ontology_term=GO:0006457,GO:0031072;4	58	62	113	348	42.4653	45.8768	65.8023	337.461	-2.18909	5.23504e-05	0.00403747
Solyc02g021140.2	SL2.40ch02	12479343	12481654	-	Superoxide dismutase (AHRD V1 ***- B9S4J6_RICCO)%3B contains Interpro domain(s) IPR001189 Manganese/iron superoxide dismutase ;Ontology_term=GO:0008965,GO:0005507;7	184	252	61	46	134.714	186.47	35.7897	44.6351	2.00385	4.40821e-07	6.11472e-05
Solyc02g024070.2	SL2.40ch02	15627267	15633567	+	Class III homeodomain-leucine zipper (AHRD V1 ***- Q1WD30_GINBI)%3B contains Interpro domain(s) IPR013978 MEKHLA ;Ontology_term=GO:0005515,GO:0003677;7	20	17	1	1	14.6484	12.5762	0.559614	0.96549	4.21021	8.99904e-07	0.000117634
Solyc02g032100.2	SL2.40ch02	18213494	18215411	+	Low affinity zinc transporter (AHRD V1 **** A3LU47_PICST)%3B contains Interpro domain(s) IPR004698 Zinc/iron permease%2C fungal and plant ;Ontology_term=GO:0000006,GO:0000007;7	4	2	24	15	2.93367	1.477	14.1046	14.6048	-2.69791	9.50413e-05	0.00677446
Solyc02g032860.2	SL2.40ch02	20140408	20142862	+	Phosphoadenosine phosphosulfate reductase (AHRD V1 *-** A6EX37_9ALTE)%3B contains Interpro domain(s) IPR004508 Thioredoxin-independent 5'-adenylylsulphate reductase ;Ontology_term=GO:0009973;3	130	133	28	7	95.1884	98.411	16.7315	7.17634	2.98189	1.4791e-11	4.35397e-09
Solyc02g032910.1	SL2.40ch02	20167446	20167910	+	Glycine rich protein (AHRD V1 *-*- Q43498_SOLLC);G	915	2314	1	1	669.952	1712.22	0.559614	0.96549	10.6594	1.69438e-45	6.53385e-41
Solyc02g061850.2	SL2.40ch02	27943005	27952880	-	Phospholipase D (AHRD V1 **** Q6AVR2_ORYSJ)%3B contains Interpro domain(s) IPR011402 Phospholipase D%2C plant ;Ontology_term=GO:0004630;0	42	63	5	7	30.7352	46.6236	2.80287	6.6017	3.09691	1.29165e-08	2.32751e-06
Solyc02g063420.2	SL2.40ch02	30083702	30084745	+	Hydroxyproline-rich glycoprotein (AHRD V1 **-- A9YWR1_MEDTR);2	63	370	53	3	46.0667	273.812	31.831	3.58454	3.17477	6.38402e-06	0.000660002
Solyc02g065170.2	SL2.40ch02	30910851	30914781	+	Laccase-22 (AHRD V1 **-- LAC22_ORYSJ)%3B contains Interpro domain(s) IPR001117 Multicopper oxidase%2C type 1 ;Ontology_term=GO:0055114;9	49	57	1	5	35.8715	42.1788	0.447597	4.58073	4.10329	2.7588e-11	7.76531e-09
Solyc02g065400.2	SL2.40ch02	31151784	31154764	+	Oxygen-evolving enhancer protein 1 of photosystem II (AHRD V1 ***- A8J0E4_CHLRE)%3B contains Interpro domain(s) IPR002628 Photosystem II manganese-stabilizing protein PsbO ;Ontology_term=GO:0008266,GO:0005515;5	299	295	125	72	218.939	218.279	73.6061	70.1567	1.60539	1.06593e-05	0.00102761
Solyc02g065770.2	SL2.40ch02	31490287	31494371	-	COBRA-like protein 4 (AHRD V1 ***- B6SST3_MAIZE)%3B contains Interpro domain(s) IPR017391 COBRA-like ;6	44	29	5	5	32.2342	21.4504	2.86144	4.76838	2.85241	1.29565e-06	0.000163813
Solyc02g067490.2	SL2.40ch02	32258718	32260274	-	At1g59710-like protein (Fragment) (AHRD V1 *-*- C7FCK4_ARALP)%3B contains Interpro domain(s) IPR007679 Protein of unknown function DUF569 ;3	36	39	16	5	26.3558	28.8584	9.55309	5.09034	1.87903	8.1041e-05	0.00585225
Solyc02g070890.2	SL2.40ch02	35066723	35070830	+	Receptor like kinase%2C RLK;Ontology_term=GO:0004675;5	105	67	31	21	76.9064	49.5655	18.1928	20.3956	1.71833	6.15177e-05	0.00465146
Solyc02g071090.2	SL2.40ch02	35154902	35157324	-	Purine permease family protein (AHRD V1 **-* D7MCV2_ARALY)%3B contains Interpro domain(s) IPR004853 Protein of unknown function DUF250 ;Ontology_term=GO:0005345;5	37	26	159	63	27.1052	19.232	93.842	61.6894	-1.7504	2.77179e-05	0.00234914
Solyc02g071450.2	SL2.40ch02	35468992	35471461	-	1-aminocyclopropane-1-carboxylate oxidase 1 (AHRD V1 **-- ACCO1_MALDO)%3B contains Interpro domain(s) IPR005123 Oxoglutarate and iron-dependent oxygenase ;Ontology_term=GO:0016706,GO:0016682;2	119	142	35	12	87.1258	105.074	20.7961	11.9822	2.53227	3.17424e-09	6.37527e-07
Solyc02g071780.2	SL2.40ch02	35706526	35712769	-	Necrotic spotted lesions 1 (Fragment) (AHRD V1 *-*- B6ZA38_HELPE)%3B contains Interpro domain(s) IPR001862 Membrane attack complex component/perforin/complement C9 ;6	82	48	13	16	60.0678	35.5058	7.44189	15.2523	2.10648	1.51493e-05	0.0013778
Solyc02g072370.1	SL2.40ch02	36186824	36188907	-	Subtilisin-like protease (AHRD V1 ***- Q9LWA3_SOLLC)%3B contains Interpro domain(s) IPR015500 Peptidase S8%2C subtilisin-related ;Ontology_term=GO:0004252;G	31	61	9	2	22.6715	45.1487	5.41464	2.1377	3.11135	5.00774e-08	8.35967e-06
Solyc02g076800.1	SL2.40ch02	36490930	36491505	+	Unknown Protein (AHRD V1);G	5	5	97	15	3.65988	3.69918	57.6994	15.3322	-3.31906	3.71558e-07	5.22921e-05
Solyc02g077040.2	SL2.40ch02	36690627	36692270	+	Cathepsin B-like cysteine proteinase 5 (AHRD V1 **-* CPR5_CAEEL)%3B contains Interpro domain(s) IPR013128 Peptidase C1A%2C papain ;Ontology_term=GO:0030984,GO:0004197;7	88	77	341	199	64.4422	56.9714	200.768	193.794	-1.69904	3.97453e-06	0.00043418
Solyc02g077080.2	SL2.40ch02	36713146	36717503	+	Os06g0207500 protein (Fragment) (AHRD V1 **-- Q0DDQ9_ORYSJ)%3B contains Interpro domain(s) IPR004253 Protein of unknown function DUF231%2C plant ;5	220	156	608	439	161.11	115.421	357.822	427.25	-1.50342	5.16648e-05	0.00400865
Solyc02g077370.1	SL2.40ch02	36901000	36901485	-	Ethylene-responsive transcription factor 2 (AHRD V1 ***- B6SSU7_MAIZE)%3B contains Interpro domain(s) IPR001471 Pathogenesis-related transcriptional factor and ERF%2C DNA-binding ;Ontology_term=GO:0003677,GO:0006355;G	28	52	17	5	20.4777	38.4878	10.1589	5.11141	1.91556	0.000128361	0.00885903
Solyc02g078320.1	SL2.40ch02	37628709	37629404	+	RING finger protein 5 (AHRD V1 *--- B6UBI0_MAIZE)%3B contains Interpro domain(s) IPR018957 Zinc finger%2C C3HC4 RING-type ;Ontology_term=GO:0004842;G	54	26	11	9	39.5701	19.2257	6.39286	8.66707	1.98304	0.000128361	0.00885903
Solyc02g078400.2	SL2.40ch02	37669852	37677217	-	Allantoinase (AHRD V1 **** Q6S4R9_ROBPS)%3B contains Interpro domain(s) IPR017593 Allantoinase ;Ontology_term=GO:0004038,GO:0004151;1	46	121	873	207	33.6414	89.5525	514.56	202.296	-2.54014	1.64317e-07	2.48485e-05
Solyc02g078480.2	SL2.40ch02	37721777	37724047	-	CBS domain containing protein (AHRD V1 ***- B6SWR6_MAIZE)%3B contains Interpro domain(s) IPR000644 Cystathionine beta-synthase%2C core ;2	29	47	7	7	21.2149	34.7854	4.0185	6.68152	2.42149	1.16292e-05	0.00110183
Solyc02g079750.2	SL2.40ch02	38774685	38777292	+	Flavoprotein wrbA (AHRD V1 ***- B6U724_MAIZE)%3B contains Interpro domain(s) IPR010089 Flavoprotein WrbA ;Ontology_term=GO:0042802;2	257	383	41	20	188.163	283.403	24.2135	19.6191	3.42202	5.37384e-16	3.98511e-13
Solyc02g080290.2	SL2.40ch02	39132007	39135756	+	Beta-glucosidase 47 (AHRD V1 **** D7MEP5_ARALY)%3B contains Interpro domain(s) IPR001360 Glycoside hydrolase%2C family 1 ;Ontology_term=GO:0047782;2	120	189	51	21	87.8442	139.858	30.1802	20.6996	2.15367	3.95768e-07	5.52957e-05
Solyc02g080300.2	SL2.40ch02	39136416	39140040	+	Beta-glucosidase 47 (AHRD V1 **** D7MEP5_ARALY)%3B contains Interpro domain(s) IPR001360 Glycoside hydrolase%2C family 1 ;Ontology_term=GO:0004338,GO:0047782;2	127	178	26	19	92.9755	131.716	15.2244	18.4085	2.74882	2.54618e-10	6.06086e-08
Solyc02g080510.1	SL2.40ch02	39294750	39295370	-	Arabidopsis thaliana genomic DNA chromosome 5 P1 clone MOK16 (AHRD V1 *-*- Q9LYW2_ARATH)%3B contains Interpro domain(s) IPR007608 Protein of unknown function DUF584 ;G	145	79	457	389	106.205	58.4412	268.823	378.412	-1.97246	7.05458e-07	9.44579e-05
Solyc02g080530.2	SL2.40ch02	39317455	39319147	-	Peroxidase (AHRD V1 **** C7DYB2_9ERIC)%3B contains Interpro domain(s) IPR002016 Haem peroxidase%2C plant/fungal/bacterial ;Ontology_term=GO:0004601,GO:0005515;5	38	16	4	4	27.855	11.8264	2.28425	3.81431	2.7379	2.81027e-05	0.00237201
Solyc02g080640.2	SL2.40ch02	39406300	39409809	+	Phosphoadenosine phosphosulfate reductase (AHRD V1 *-** B7I7M3_ACIB5)%3B contains Interpro domain(s) IPR013766 Thioredoxin domain ;Ontology_term=GO:0009973;3	164	187	94	15	120.079	138.37	55.9179	15.3185	1.84466	4.46465e-05	0.00352078
Solyc02g080810.2	SL2.40ch02	39515754	39519204	-	Aminomethyltransferase (AHRD V1 ***- C6TF02_SOYBN)%3B contains Interpro domain(s) IPR006223 Glycine cleavage system T protein ;Ontology_term=GO:0004375,GO:0005515,GO:0031405;5	128	168	41	28	93.711	124.315	24.0715	27.1978	2.09391	1.31926e-07	2.02682e-05
Solyc02g081490.2	SL2.40ch02	40011435	40018626	+	Receptor-like kinase (AHRD V1 *-*- Q9LL53_ORYSA);6	37	56	11	6	27.0742	41.444	6.48318	5.89202	2.46425	9.05606e-07	0.00011798
Solyc02g081980.2	SL2.40ch02	40308314	40312321	-	Ectonucleoside triphosphate diphosphohydrolase 6 (AHRD V1 **-- Q6YHK4_CAVPO)%3B contains Interpro domain(s) IPR000407 Nucleoside phosphatase GDA1/CD39 ;Ontology_term=GO:0016887,GO:0004382;2	19	32	1	1	13.8939	23.6859	0.559614	0.96549	4.67426	1.89415e-08	3.35055e-06
Solyc02g082420.2	SL2.40ch02	40689497	40691408	-	Ring finger protein (AHRD V1 *-*- O49869_HORVU)%3B contains Interpro domain(s) IPR018957 Zinc finger%2C C3HC4 RING-type ;Ontology_term=GO:0008270;2	45	37	18	3	32.9576	27.3735	10.8392	3.25716	2.03584	3.6645e-05	0.00298754
Solyc02g083590.2	SL2.40ch02	41515715	41520837	-	Dehydroquinate synthase (AHRD V1 ***- Q8RU74_SOLLC)%3B contains Interpro domain(s) IPR016037 3-dehydroquinate synthase AroB%2C subgroup ;Ontology_term=GO:0008797;7	712	608	186	89	521.363	449.873	109.632	86.865	2.304	2.32414e-10	5.56667e-08
Solyc02g083810.2	SL2.40ch02	41646719	41650004	-	Ferredoxin--NADP reductase (AHRD V1 ***- D7MN04_ARALY)%3B contains Interpro domain(s) IPR012146 Ferredoxin--NADP reductase ;Ontology_term=GO:0003959;9	130	153	61	29	95.1811	113.213	36.0137	28.4158	1.68819	1.11834e-05	0.00106482
Solyc02g083860.2	SL2.40ch02	41699714	41701777	-	Flavanone 3-hydroxylase (AHRD V1 ***- A9ZMI9_TOBAC)%3B contains Interpro domain(s) IPR005123 Oxoglutarate and iron-dependent oxygenase ;Ontology_term=GO:0016491;3	18	18	3	2	13.1788	13.3184	1.74467	1.95377	2.85186	6.62142e-05	0.00498223
Solyc02g083860.2	SL2.40ch02	41699714	41701777	-	Flavanone 3-hydroxylase (AHRD V1 ***- A9ZMI9_TOBAC)%3B contains Interpro domain(s) IPR005123 Oxoglutarate and iron-dependent oxygenase ;Ontology_term=GO:0016491;3	3366	4185	370	78	2464.71	3096.61	218.455	76.7277	4.23389	8.77443e-19	9.66742e-16
Solyc02g083970.1	SL2.40ch02	41788684	41789169	+	Chromosome 18 contig 1 DNA sequence (AHRD V1 *-*- Q00SS6_OSTTA);G	246	402	47	51	180.103	297.464	27.385	49.2263	2.6525	3.09947e-10	7.24373e-08
Solyc02g084710.2	SL2.40ch02	42394410	42396096	+	Thioredoxin h1 (AHRD V1 ***- A8HTK0_SOYBN)%3B contains Interpro domain(s) IPR015467 Thioredoxin%2C core ;Ontology_term=GO:0045454;4	267	327	121	78	195.495	241.962	71.1868	75.9039	1.57487	1.50616e-05	0.00137583
Solyc02g085180.2	SL2.40ch02	42736730	42739537	-	Catalytic/ hydrolase (AHRD V1 **** B6TJ32_MAIZE)%3B contains Interpro domain(s) IPR000639 Epoxide hydrolase-like ;Ontology_term=GO:0003824;4	82	77	13	3	60.0452	56.9729	7.80804	3.16209	3.36274	7.59823e-12	2.44169e-09
Solyc02g085660.1	SL2.40ch02	43068424	43069896	-	UDP-glucosyltransferase (AHRD V1 **** B8QI32_9MAGN)%3B contains Interpro domain(s) IPR002213 UDP-glucuronosyl/UDP-glucosyltransferase ;Ontology_term=GO:0047209,GO:0080043;G	82	582	9	7	59.9756	430.681	5.23516	6.75251	5.36267	8.6416e-14	4.32776e-11
Solyc02g086270.2	SL2.40ch02	43557735	43566755	-	Receptor-like kinase (AHRD V1 *-*- A7VM25_MARPO)%3B contains Interpro domain(s) IPR002290 Serine/threonine protein kinase ;Ontology_term=GO:0006468;5	17	25	4	3	12.4346	18.5036	2.31897	2.90303	2.58535	7.28257e-05	0.0053696
Solyc02g086310.1	SL2.40ch02	43581253	43581537	-	Lipid transfer protein (AHRD V1 ***- Q42158_ARATH)%3B contains Interpro domain(s) IPR013770 Plant lipid transfer protein and hydrophobic protein%2C helical ;Ontology_term=GO:0006869;G	484	1036	72	57	354.364	766.587	42.2361	55.298	3.52771	1.31841e-15	8.76561e-13
Solyc02g087110.2	SL2.40ch02	44197070	44202789	+	Alpha-dioxygenase (AHRD V1 **-- Q5GQ66_PEA)%3B contains Interpro domain(s) IPR002007 Haem peroxidase%2C animal ;Ontology_term=GO:0016165;5	144	62	450	200	105.484	45.8586	265.118	195.011	-1.6036	0.000101044	0.00712335
Solyc02g087620.2	SL2.40ch02	44563220	44582860	+	Inositol hexakisphosphate and diphosphoinositol-pentakisphosphate kinase 2 (AHRD V1 **-* VIP2_MOUSE)%3B contains Interpro domain(s) IPR000560 Histidine acid phosphatase ;Ontology_term=GO:0033187;7	68	67	29	12	49.7914	49.5747	17.1895	11.8867	1.75768	3.85549e-05	0.00310387
Solyc02g088130.1	SL2.40ch02	44892584	44892733	-	Unknown Protein (AHRD V1);G	14	23	1	1	10.2357	17.025	0.559614	0.96549	4.21109	1.27875e-06	0.000162208
Solyc02g088130.1	SL2.40ch02	44892584	44892733	-	Unknown Protein (AHRD V1);G	788	983	60	37	576.991	727.357	35.3009	36.0267	4.19477	1.77567e-25	4.02786e-22
Solyc02g088200.2	SL2.40ch02	44944625	44947657	-	Activating signal cointegrator 1 complex subunit 1 (AHRD V1 **-- C3KHG7_ANOFI);8	60	48	1	6	43.9431	35.5119	0.425965	5.49209	3.89258	1.80105e-10	4.45206e-08
Solyc02g088460.2	SL2.40ch02	45123129	45127345	-	Chorismate mutase 1 (AHRD V1 **** D2CSU4_PETHY)%3B contains Interpro domain(s) IPR008238 Chorismate mutase of the AroQ class%2C eukaryotic type ;Ontology_term=GO:0004106,GO:0042803;3	162	220	17	7	118.605	162.792	10.0915	6.97357	4.02537	6.09016e-18	5.59164e-15
Solyc02g088520.2	SL2.40ch02	45164873	45169234	+	Unknown Protein (AHRD V1);2	36	54	3	3	26.3425	39.9639	1.70809	2.86225	3.90057	1.94372e-10	4.77413e-08
Solyc02g088520.2	SL2.40ch02	45164873	45169234	+	Unknown Protein (AHRD V1);2	5	3	32	13	3.66559	2.21698	18.9683	12.877	-2.44909	0.000127216	0.0088232
Solyc02g089770.2	SL2.40ch02	46055433	46058696	+	Dihydroflavonol-4-reductase (AHRD V1 ***- B6TK03_MAIZE)%3B contains Interpro domain(s) IPR016040 NAD(P)-binding domain ;Ontology_term=GO:0004022,GO:0045551;1	1085	1125	218	62	794.478	832.422	128.777	60.9515	3.09517	3.22211e-14	1.68159e-11
Solyc02g089780.2	SL2.40ch02	46059439	46060445	+	cDNA clone 001-043-A08 full insert sequence (AHRD V1 **-- B7E741_ORYSJ);3	98	179	23	2	71.7286	132.462	13.8985	2.3762	3.58834	4.58784e-12	1.56563e-09
Solyc02g090120.1	SL2.40ch02	46322354	46322614	-	Unknown Protein (AHRD V1);G	17	50	4	2	12.4123	37.0148	2.35725	1.99107	3.49648	6.48655e-07	8.77664e-05
Solyc02g090310.1	SL2.40ch02	46465985	46466767	-	Dof zinc finger protein 4 (AHRD V1 *-*- A5HWF3_HORVD)%3B contains Interpro domain(s) IPR003851 Zinc finger%2C Dof-type ;Ontology_term=GO:0045449;G	35	14	74	113	25.6587	10.3465	43.094	109.248	-2.07497	3.30382e-05	0.00273395
Solyc02g091040.2	SL2.40ch02	47059364	47059878	-	Unknown Protein (AHRD V1);2	548	1207	61	16	401.226	893.116	36.2568	16.0594	4.61668	2.76986e-20	3.44553e-17
Solyc02g092490.2	SL2.40ch02	48123158	48125698	-	Acetyltransferase-like protein (AHRD V1 ***- Q7EYF5_ORYSJ)%3B contains Interpro domain(s) IPR000182 GCN5-related N-acetyltransferase ;Ontology_term=GO:0008152;3	19	13	69	73	13.9221	9.61406	40.3247	70.6304	-2.22743	1.60434e-06	0.00019829
Solyc02g093050.2	SL2.40ch02	48575427	48577339	+	WRKY transcription factor 26 (AHRD V1 ***- C9DI15_9ROSI)%3B contains Interpro domain(s) IPR003657 DNA-binding WRKY ;Ontology_term=GO:0005516;6	47	60	25	2	34.403	44.4005	15.1033	2.39936	2.10615	2.59336e-05	0.00221741
Solyc02g093230.2	SL2.40ch02	48740023	48741407	-	Caffeoyl-CoA O-methyltransferase (AHRD V1 **** A8IFQ7_SOLLC)%3B contains Interpro domain(s) IPR002935 O-methyltransferase%2C family 3 ;Ontology_term=GO:0042409;9	52	35	7	1	38.0921	25.89	4.23764	1.15197	3.48248	1.2842e-09	2.70608e-07
Solyc02g093250.2	SL2.40ch02	48750642	48751998	-	Caffeoyl-CoA O-methyltransferase (AHRD V1 **** A8IFQ7_SOLLC)%3B contains Interpro domain(s) IPR002935 O-methyltransferase%2C family 3 ;Ontology_term=GO:0042409;9	43	39	5	1	31.4889	28.8551	3.01319	1.10106	3.79923	1.18981e-10	2.99879e-08
Solyc02g093670.2	SL2.40ch02	49011572	49013000	+	Nitrate-induced NOI protein (AHRD V1 **-- B6SJI8_MAIZE)%3B contains Interpro domain(s) IPR008700 Defence response%2C Rin4 ;3	32	24	4	2	23.4409	17.7534	2.35725	1.99107	3.23246	7.31308e-07	9.72438e-05
Solyc02g093830.2	SL2.40ch02	49113784	49119691	+	Glucose-6-phosphate 1-dehydrogenase (AHRD V1 **** Q2XTC4_SOLTU)%3B contains Interpro domain(s) IPR001282 Glucose-6-phosphate dehydrogenase ;Ontology_term=GO:0004345;5	421	491	179	121	308.263	363.309	105.303	117.723	1.59297	8.46605e-06	0.000850177
Solyc02g093970.2	SL2.40ch02	49227660	49232299	+	Receptor like kinase%2C RLK;Ontology_term=GO:0004675;5	20	23	1	3	14.6388	17.0201	0.497163	2.76801	3.40394	7.47509e-06	0.000766634
Solyc02g094060.2	SL2.40ch02	49269510	49274493	-	Voltage-gated chloride channel (AHRD V1 **** Q96325_ARATH)%3B contains Interpro domain(s) IPR002251 Chloride channel plant CLC ;Ontology_term=GO:0005247;7	19	23	5	1	13.905	17.0209	3.01319	1.10106	2.83649	1.01423e-05	0.000997727
Solyc02g094280.2	SL2.40ch02	49437687	49445952	+	Oligopeptide transporter (Fragment) (AHRD V1 **** B0DAK3_LACBS)%3B contains Interpro domain(s) IPR004813 Oligopeptide transporter OPT superfamily ;Ontology_term=GO:0015198;8	217	265	70	50	158.884	196.086	41.1125	48.5681	1.99009	1.43067e-07	2.18062e-05
Solyc02g094390.2	SL2.40ch02	49503878	49507004	+	Palmitoyltransferase-like protein (AHRD V1 *-** C6YXK4_ORYSJ)%3B contains Interpro domain(s) IPR001594 Zinc finger%2C DHHC-type ;Ontology_term=GO:0016409;9	69	76	7	5	50.5183	56.2365	4.08071	4.84338	3.59422	2.17589e-12	8.06797e-10
Solyc03g005000.2	SL2.40ch03	16712	19799	+	Peptidase M48 Ste24p (AHRD V1 ***- B6TA12_MAIZE)%3B contains Interpro domain(s) IPR001915 Peptidase M48%2C Ste24p ;Ontology_term=GO:0016020;8	109	97	23	12	79.8186	71.7703	13.5744	11.7717	2.57494	2.06176e-09	4.23279e-07
Solyc03g005140.1	SL2.40ch03	90058	92040	+	Solute carrier family 2%2C facilitated glucose transporter member 1 (AHRD V1 ***- GTR1_CHICK)%3B contains Interpro domain(s) IPR003663 Sugar/inositol transporter ;Ontology_term=GO:0008506;G	86	128	1	1	62.9516	94.7201	0.559614	0.96549	6.74383	2.7742e-22	3.68892e-19
Solyc03g006290.2	SL2.40ch03	897708	899440	-	DUF599 family protein (AHRD V1 ***- Q8T1D5_DICDI)%3B contains Interpro domain(s) IPR006747 Protein of unknown function DUF599 ;2	2	1	11	27	1.46636	0.738188	6.07399	25.5504	-3.82523	1.8762e-05	0.00167865
Solyc03g019790.2	SL2.40ch03	6715747	6721534	-	Alpha-galactosidase (AHRD V1 **** Q9SP05_SOLLC)%3B contains Interpro domain(s) IPR013785 Aldolase-type TIM barrel ;Ontology_term=GO:0004557,GO:0008456;6	47	54	1	5	34.4076	39.9587	0.447597	4.58073	4.03354	7.75772e-11	2.00774e-08
Solyc03g025840.2	SL2.40ch03	7619088	7621646	+	Cytochrome b561 (AHRD V1 ***- Q3LGX5_CITLA)%3B contains Interpro domain(s) IPR004877 Cytochrome b561%2C eukaryote ;Ontology_term=GO:0000293;3	644	571	184	79	471.569	422.497	108.519	77.2138	2.26436	4.94411e-10	1.09562e-07
Solyc03g026110.2	SL2.40ch03	7899519	7903299	-	Calmodulin binding protein (AHRD V1 **** B6STZ4_MAIZE)%3B contains Interpro domain(s) IPR000048 IQ calmodulin-binding region ;Ontology_term=GO:0005516;6	88	50	34	3	64.463	36.985	20.4726	3.45401	2.04384	7.93958e-05	0.00577672
Solyc03g026370.1	SL2.40ch03	8185407	8185742	+	Peptidoglycan-binding LysM domain-containing protein (AHRD V1 ***- D7MLA8_ARALY)%3B contains Interpro domain(s) IPR018392 Peptidoglycan-binding lysin domain ;Ontology_term=GO:0016998;G	32	21	5	3	23.4456	15.5317	2.93042	2.9405	2.73324	1.16634e-05	0.00110236
Solyc03g034220.2	SL2.40ch03	10202373	10205106	+	Ribulose bisphosphate carboxylase small chain (AHRD V1 ***- A9YTZ7_SOLTU)%3B contains Interpro domain(s) IPR000894 Ribulose bisphosphate carboxylase%2C small chain ;Ontology_term=GO:0005515,GO:0005507;7	129	122	19	24	94.4603	90.2699	10.9226	22.9549	2.47639	1.44439e-08	2.59064e-06
Solyc03g034370.1	SL2.40ch03	10474749	10474940	+	Unknown Protein (AHRD V1);G	12	12	156	68	8.78546	8.87875	92.0209	66.4869	-3.16801	1.583e-11	4.58975e-09
Solyc03g034460.2	SL2.40ch03	10710616	10713800	+	E3 ubiquitin-protein ligase sina (AHRD V1 *-*- B0WR23_CULQU)%3B contains Interpro domain(s) IPR004162 Seven in absentia protein ;Ontology_term=GO:0016567,GO:0005634,GO:0008270;2	39	33	5	6	28.5626	24.4144	2.83101	5.68409	2.68814	1.9657e-06	0.000237622
Solyc03g036480.1	SL2.40ch03	10735524	10735832	+	Phenylalanine ammonia-lyase (AHRD V1 ***- B5LAW0_CAPAN)%3B contains Interpro domain(s) IPR001106 Phenylalanine/histidine ammonia-lyase ;Ontology_term=GO:0009058,GO:0003824;G	37	27	2	2	27.1038	19.9725	1.13312	1.91254	3.99585	6.54641e-09	1.24356e-06
Solyc03g042560.1	SL2.40ch03	10929199	10930667	+	Phenylalanine ammonia-lyase (AHRD V1 **** B5LAW0_CAPAN)%3B contains Interpro domain(s) IPR005922 Phenylalanine ammonia-lyase ;Ontology_term=GO:0045548;G	107	118	43	9	78.343	87.3138	25.6738	9.24971	2.21506	3.29699e-07	4.72634e-05
Solyc03g071860.2	SL2.40ch03	41979747	41981223	-	Phenylalanine ammonia-lyase (AHRD V1 ***- B5LAW0_CAPAN)%3B contains Interpro domain(s) IPR005922 Phenylalanine ammonia-lyase ;Ontology_term=GO:0009058,GO:0005737,GO:0003824;6	34	45	8	3	24.8833	33.3018	4.76348	3.03728	2.86819	7.59031e-08	1.21451e-05
Solyc03g078570.2	SL2.40ch03	44725181	44727743	-	Ras-related protein Rab-6A (AHRD V1 ***- B6STE7_MAIZE)%3B contains Interpro domain(s) IPR015600 Rab6-related ;Ontology_term=GO:0005525,GO:0003924;4	83	74	2	5	60.78	54.752	1.04166	4.63353	4.45072	1.85772e-14	1.03822e-11
Solyc03g080120.1	SL2.40ch03	45571047	45571217	+	Unknown Protein (AHRD V1);G	27	35	8	4	19.7593	25.9017	4.72555	3.95789	2.38352	1.92162e-05	0.00171135
Solyc03g080180.2	SL2.40ch03	45613423	45617312	+	O-methyltransferase (AHRD V1 **** Q9LWB8_9ROSI)%3B contains Interpro domain(s) IPR016461 O-methyltransferase%2C COMT%2C eukaryota ;Ontology_term=GO:0017096;6	59	55	14	8	43.2038	40.6944	8.2422	7.82809	2.38285	4.89249e-07	6.738e-05
Solyc03g083360.2	SL2.40ch03	46733407	46736826	-	Pectinesterase (AHRD V1 ***- B9IDR8_POPTR)%3B contains Interpro domain(s) IPR000070 Pectinesterase%2C catalytic ;Ontology_term=GO:0005618,GO:0030599;4	45	95	5	3	32.9175	70.3092	2.93042	2.9405	4.13783	3.86362e-12	1.35444e-09
Solyc03g093080.2	SL2.40ch03	47714082	47715297	-	Xyloglucan endotransglucosylase/hydrolase 9 (AHRD V1 **** C0IRG8_9ERIC)%3B contains Interpro domain(s) IPR016455 Xyloglucan endotransglucosylase/hydrolase ;Ontology_term=GO:0016798,GO:0016762;2	582	446	89	158	426.178	330.002	51.8519	152.913	1.89077	2.06245e-05	0.00181762
Solyc03g093110.2	SL2.40ch03	47731255	47732516	-	Xyloglucan endotransglucosylase/hydrolase 9 (AHRD V1 **** C0IRG8_9ERIC)%3B contains Interpro domain(s) IPR016455 Xyloglucan endotransglucosylase/hydrolase ;Ontology_term=GO:0016798,GO:0016762;2	683	486	109	155	500.139	359.597	63.7084	150.166	2.01295	2.7241e-06	0.000309872
Solyc03g093120.2	SL2.40ch03	47736430	47737672	-	Xyloglucan endotransglucosylase/hydrolase 9 (AHRD V1 **** C0IRG8_9ERIC)%3B contains Interpro domain(s) IPR016455 Xyloglucan endotransglucosylase/hydrolase ;Ontology_term=GO:0016798,GO:0016762;2	687	489	109	154	503.068	361.817	63.7113	149.198	2.02808	2.34902e-06	0.000273665
Solyc03g093130.2	SL2.40ch03	47752186	47753434	-	Xyloglucan endotransglucosylase/hydrolase 9 (AHRD V1 **** C0IRG8_9ERIC)%3B contains Interpro domain(s) IPR016455 Xyloglucan endotransglucosylase/hydrolase IPR008263 Glycoside hydrolase%2C family 16%2C active site ;Ontology_term=GO:0016798,GO:0016762;2	721	519	119	186	527.964	384.015	69.5502	180.258	1.87375	1.08956e-05	0.00104257
Solyc03g096100.1	SL2.40ch03	51411975	51414603	+	Yippee zinc-binding-like protein (AHRD V1 **** C1FDK9_9CHLO)%3B contains Interpro domain(s) IPR004910 Yippee-like protein ;Ontology_term=GO:0005515,GO:0008270;G	21	20	1	2	15.3771	14.7975	0.526239	1.86632	3.76145	1.09238e-06	0.000139024
Solyc03g096130.1	SL2.40ch03	51444254	51446496	+	Yippee zinc-binding-like protein (AHRD V1 **** C1FDK9_9CHLO)%3B contains Interpro domain(s) IPR004910 Yippee-like protein ;Ontology_term=GO:0005515,GO:0008270;G	21	8	1	1	15.4014	5.90923	0.559614	0.96549	3.85544	4.44836e-05	0.00351688
Solyc03g096140.1	SL2.40ch03	51467265	51468921	+	Yippee-like protein (AHRD V1 ***- A9QXI3_SOLTU)%3B contains Interpro domain(s) IPR004910 Yippee-like protein ;Ontology_term=GO:0005515,GO:0008270;G	20	11	1	1	14.6604	8.13194	0.559614	0.96549	3.95324	1.40527e-05	0.00129641
Solyc03g096150.1	SL2.40ch03	51490050	51491498	+	Yippee-like protein (AHRD V1 ***- A9QXI3_SOLTU)%3B contains Interpro domain(s) IPR004910 Yippee-like protein ;Ontology_term=GO:0005515,GO:0008270;G	58	33	1	1	42.4932	24.4072	0.559614	0.96549	5.50689	6.50975e-13	2.69924e-10
Solyc03g096160.1	SL2.40ch03	51500939	51502966	+	Yippee zinc-binding protein Moh1 (AHRD V1 **** C5JPS8_AJEDS)%3B contains Interpro domain(s) IPR004910 Yippee-like protein ;Ontology_term=GO:0005515,GO:0008270;G	26	14	1	1	19.0568	10.3506	0.559614	0.96549	4.3208	9.25563e-07	0.00011977
Solyc03g096250.2	SL2.40ch03	51678716	51681604	+	Yippee zinc-binding-like protein (AHRD V1 **** C1FDK9_9CHLO)%3B contains Interpro domain(s) IPR004910 Yippee-like protein ;Ontology_term=GO:0008270;0	173	91	57	19	126.71	67.3195	33.8056	18.8695	1.86988	1.77164e-05	0.00159995
Solyc03g096840.2	SL2.40ch03	52656957	52659784	-	Seed specific protein Bn15D1B (AHRD V1 ***- B6TIB8_MAIZE);3	896	941	118	123	656.083	696.275	69.1551	119.287	2.85034	2.78313e-13	1.24794e-10
Solyc03g096950.2	SL2.40ch03	52773866	52782491	+	D-xylose transporter (AHRD V1 **** D0DTW3_LACFE)%3B contains Interpro domain(s) IPR003663 Sugar/inositol transporter ;Ontology_term=GO:0015519;9	103	113	41	17	75.4144	83.614	24.2763	16.7837	1.94101	1.48152e-06	0.000184888
Solyc03g097170.2	SL2.40ch03	52940498	52943588	+	Cinnamoyl-CoA reductase-like protein (AHRD V1 ***- Q9M0B3_ARATH)%3B contains Interpro domain(s) IPR016040 NAD(P)-binding domain ;Ontology_term=GO:0004022;2	31	47	11	3	22.6816	34.7842	6.59192	3.11653	2.51957	2.07668e-06	0.000246403
Solyc03g098730.1	SL2.40ch03	54454023	54454763	-	Kunitz trypsin inhibitor (AHRD V1 ***- B8Y888_TOBAC)%3B contains Interpro domain(s) IPR011065 Kunitz inhibitor ST1-like ;Ontology_term=GO:0004866;G	127	118	23	8	92.9968	87.3097	13.6869	8.03021	3.02769	2.68408e-12	9.76448e-10
Solyc03g111010.2	SL2.40ch03	55761566	55765048	+	Glyceraldehyde-3-phosphate dehydrogenase (AHRD V1 **** Q9XG67_TOBAC)%3B contains Interpro domain(s) IPR000173 Glyceraldehyde 3-phosphate dehydrogenase ;Ontology_term=GO:0004365;5	2043	2672	912	599	1495.95	1977.1	536.857	583.113	1.63435	2.48007e-06	0.000286336
Solyc03g111700.2	SL2.40ch03	56405682	56409087	+	Inactivated Zn-dependent hydrolase of the beta-lactamase fold (AHRD V1 ***- B5ILK8_9CHRO);8	24	37	5	2	17.5567	27.3846	2.9698	2.02514	3.14169	5.73852e-07	7.79185e-05
Solyc03g111720.2	SL2.40ch03	56431489	56432545	+	Peptide methionine sulfoxide reductase msrA (AHRD V1 **** D7E9W5_METEZ)%3B contains Interpro domain(s) IPR002569 Methionine sulphoxide reductase A ;Ontology_term=GO:0008113;3	532	1952	486	118	389.492	1444.38	286.686	115.612	2.18964	1.94121e-05	0.00172481
Solyc03g111930.2	SL2.40ch03	56556749	56558696	+	Cytochrome P450;Ontology_term=GO:0019825;5	7	5	42	55	5.12952	3.697	24.3663	52.979	-3.11708	3.56939e-08	6.06357e-06
Solyc03g112040.1	SL2.40ch03	56635274	56636776	+	Cytochrome P450;Ontology_term=GO:0019825;G	23	29	145	76	16.8319	21.4614	85.4366	74.1298	-2.05971	4.25217e-07	5.91958e-05
Solyc03g114150.2	SL2.40ch03	58222807	58227323	+	Aldehyde dehydrogenase (AHRD V1 **** Q1AFF6_9ROSI)%3B contains Interpro domain(s) IPR015590 Aldehyde dehydrogenase ;Ontology_term=GO:0004029;9	43	21	5	5	31.5128	15.5271	2.86144	4.76838	2.65891	2.22098e-05	0.00194649
Solyc03g114500.2	SL2.40ch03	58538109	58542525	+	Enolase (AHRD V1 ***- A9P745_HELAN)%3B contains Interpro domain(s) IPR000941 Enolase ;Ontology_term=GO:0004634;4	477	600	31	17	349.264	443.964	18.2738	16.6239	4.5041	1.55421e-26	4.99445e-23
Solyc03g114600.2	SL2.40ch03	58592692	58594435	-	LAG1 longevity assurance homolog 2 (AHRD V1 **-- C1BLI2_OSMMO)%3B contains Interpro domain(s) IPR006634 TRAM%2C LAG1 and CLN8 homology ;Ontology_term=GO:0050291;1	82	70	28	14	60.0499	51.7914	16.5376	13.7467	1.87812	1.0559e-05	0.00102454
Solyc03g114840.2	SL2.40ch03	58767673	58773979	-	MADS box transcription factor 11 (AHRD V1 **** D9IFM5_ONCHC)%3B contains Interpro domain(s) IPR002100 Transcription factor%2C MADS-box IPR002487 Transcription factor%2C K-box ;Ontology_term=GO:0005515,GO:0003700;0	115	89	40	12	84.2193	65.8478	23.7957	12.0501	2.04294	1.3962e-06	0.000175948
Solyc03g116390.2	SL2.40ch03	59910675	59911543	-	Late embryogenesis abundant protein (AHRD V1 ***- Q2QKE8_CATRO);2	77	44	15	15	56.4074	32.5458	8.67111	14.3777	1.97168	4.32612e-05	0.00343967
Solyc03g116590.2	SL2.40ch03	59991933	59993885	-	Embryo-specific 3 (AHRD V1 ***- Q2HUA9_MEDTR)%3B contains Interpro domain(s) IPR010417 Embryo-specific 3 ;4	1251	1439	193	139	916.024	1064.76	113.507	135.188	2.99677	6.18762e-16	4.50202e-13
Solyc03g116890.2	SL2.40ch03	60192911	60195340	-	WRKY transcription factor 2 (AHRD V1 **** C0L2R9_SOLLC)%3B contains Interpro domain(s) IPR003657 DNA-binding WRKY ;Ontology_term=GO:0005515,GO:0003700;0	134	106	15	9	98.131	78.4269	8.81917	8.78361	3.32771	1.95127e-13	8.95772e-11
Solyc03g116910.2	SL2.40ch03	60230367	60233158	-	Cinnamoyl-CoA reductase (AHRD V1 **** Q4U1I4_SOLLC)%3B contains Interpro domain(s) IPR016040 NAD(P)-binding domain ;Ontology_term=GO:0016621;1	28	57	7	3	20.4743	42.1893	4.15289	3.00729	3.1099	1.76664e-07	2.64242e-05
Solyc03g117330.2	SL2.40ch03	60538323	60543215	+	Prolyl-tRNA synthetase (AHRD V1 **** Q54Q07_DICDI)%3B contains Interpro domain(s) IPR004499 Prolyl-tRNA synthetase%2C class IIa%2C prokaryotic-type ;Ontology_term=GO:0004818,GO:0005515;5	28	39	5	2	20.4887	28.8629	2.9698	2.02514	3.27591	6.7333e-08	1.09557e-05
Solyc03g117500.1	SL2.40ch03	60698445	60698951	+	VQ motif-containing protein (AHRD V1 ***- D7KX58_ARALY)%3B contains Interpro domain(s) IPR008889 VQ ;G	17	14	72	64	12.4521	10.3562	42.1764	62.0154	-2.1832	1.4062e-06	0.000176632
Solyc03g117600.2	SL2.40ch03	60768804	60774201	+	Hydroxycinnamoyl-CoA shikimate/quinate hydroxycinnamoyltransferase (AHRD V1 **-* A4ZKI0_COFAR)%3B contains Interpro domain(s) IPR003480 Transferase ;Ontology_term=GO:0047205,GO:0047172;2	99	132	25	4	72.4757	97.6773	15.027	4.30746	3.08949	1.07965e-10	2.75719e-08
Solyc03g117870.2	SL2.40ch03	60933969	60937576	-	4-coumarate CoA ligase (AHRD V1 **** Q0GZS1_9BORA)%3B contains Interpro domain(s) IPR000873 AMP-dependent synthetase and ligase ;Ontology_term=GO:0016207;7	997	1051	435	291	730.039	777.668	256.021	283.235	1.48522	2.06451e-05	0.00181762
Solyc03g117910.2	SL2.40ch03	60959593	60962369	+	FRIGIDA (AHRD V1 *-*- B0YZW7_ARALP)%3B contains Interpro domain(s) IPR012474 Frigida-like ;2	79	25	12	11	57.8954	18.4795	6.9471	10.5551	2.14215	0.000141962	0.00959128
Solyc03g118640.2	SL2.40ch03	61555027	61574682	+	D-tagatose-1%2C6-bisphosphate aldolase subunit gatY (AHRD V1 *-*- GATY_ECOLX)%3B contains Interpro domain(s) IPR015815 3-hydroxyacid dehydrogenase/reductase ;Ontology_term=GO:0050662,GO:0008152,GO:0006096,GO:0016491,GO:0055114;2	75	60	31	10	54.9272	44.3908	18.4467	10.0409	1.7784	5.11038e-05	0.00397311
Solyc03g118860.2	SL2.40ch03	61702376	61705855	-	UDP-N-acetylglucosamine--N-acetylmuramyl-(pentapeptide) pyrophosphoryl-undecaprenol N-acetylglucosamine transferase (AHRD V1 **** D5BLI8_ZUNPS)%3B contains Interpro domain(s) IPR006009 N-acetylglucosaminyltransferase%2C MurG ;Ontology_term=GO:0016758;8	78	99	28	8	57.1015	73.2582	16.7003	8.11569	2.36314	8.36786e-08	1.32791e-05
Solyc03g119980.2	SL2.40ch03	62544810	62547302	-	Lipase-like protein (AHRD V1 **-- Q9M3D1_ARATH);Ontology_term=GO:0004622;2	447	544	21	6	327.299	402.527	12.5437	6.12297	5.2548	3.62636e-29	2.7968e-25
Solyc03g120450.2	SL2.40ch03	62886665	62893048	-	Aminotransferase (AHRD V1 ***- Q39Q29_GEOMG)%3B contains Interpro domain(s) IPR004839 Aminotransferase%2C class I and II ;Ontology_term=GO:0009058,GO:0030170;9	37	34	2	4	27.0947	25.1558	1.06902	3.72422	3.54144	2.41861e-08	4.23938e-06
Solyc04g005040.1	SL2.40ch04	44947	46038	+	Matrix metalloproteinase (AHRD V1 **-- B7TVN4_PINTA)%3B contains Interpro domain(s) IPR001818 Peptidase M10A and M12B%2C matrixin and adamalysin ;Ontology_term=GO:0004222;G	59	16	8	4	43.2512	11.8204	4.72555	3.95789	2.65835	4.06475e-05	0.00325873
Solyc04g005160.1	SL2.40ch04	106694	108109	-	6-phosphogluconate dehydrogenase decarboxylating (AHRD V1 **** B9N1W3_POPTR)%3B contains Interpro domain(s) IPR006113 6-phosphogluconate dehydrogenase%2C decarboxylating ;Ontology_term=GO:0004616,GO:0042802;G	302	275	115	56	221.14	203.478	67.8121	54.7103	1.79079	1.06417e-06	0.000135882
Solyc04g007530.2	SL2.40ch04	1219463	1224696	-	Multidrug resistance protein mdtK (AHRD V1 ***- MDTK_YERE8)%3B contains Interpro domain(s) IPR015521 MATE family transporter related protein ;Ontology_term=GO:0015559;9	79	38	16	6	57.8794	28.1035	9.51849	6.02068	2.44808	1.87336e-06	0.000227888
Solyc04g008100.1	SL2.40ch04	1757824	1759152	-	U-box domain-containing protein (AHRD V1 ***- D7MID4_ARALY)%3B contains Interpro domain(s) IPR003613 U box domain ;Ontology_term=GO:0005488,GO:0000151;G	33	48	13	4	24.1474	35.5235	7.76933	4.09295	2.29375	8.32288e-06	0.000837982
Solyc04g009030.2	SL2.40ch04	2597412	2600773	+	Glyceraldehyde-3-phosphate dehydrogenase (AHRD V1 **** D7UNZ5_BRARC)%3B contains Interpro domain(s) IPR000173 Glyceraldehyde 3-phosphate dehydrogenase ;Ontology_term=GO:0004365;5	23	29	6	5	16.8319	21.4614	3.471	4.80713	2.23468	0.000106034	0.00744785
Solyc04g009440.2	SL2.40ch04	2856469	2858639	+	NAC domain protein (AHRD V1 ***- Q6RH27_SOLLC)%3B contains Interpro domain(s) IPR003441 No apical meristem (NAM) protein ;Ontology_term=GO:0003700,GO:0016563;3	56	138	13	7	40.9649	102.13	7.66612	6.87367	3.2953	4.97209e-10	1.09562e-07
Solyc04g009820.2	SL2.40ch04	3139217	3143959	+	Calcium-responsive transactivator (AHRD V1 *--- CREST_XENLA)%3B contains Interpro domain(s) IPR007726 SSXT ;4	10	25	2	1	7.29779	18.5101	1.17165	1.00543	3.55567	2.57834e-05	0.00221438
Solyc04g009850.2	SL2.40ch04	3167860	3170633	-	1-aminocyclopropane-1-carboxylate oxidase-like protein (AHRD V1 **-* Q9LTH8_ARATH)%3B contains Interpro domain(s) IPR005123 Oxoglutarate and iron-dependent oxygenase ;Ontology_term=GO:0009815;5	18	25	3	2	13.1684	18.5028	1.74467	1.95377	3.10889	7.47509e-06	0.000766634
Solyc04g009860.2	SL2.40ch04	3173261	3175305	-	1-aminocyclopropane-1-carboxylate oxidase-like protein (AHRD V1 **-* Q9LTH8_ARATH)%3B contains Interpro domain(s) IPR005123 Oxoglutarate and iron-dependent oxygenase ;Ontology_term=GO:0009815;5	44	39	9	8	32.2221	28.8547	5.20594	7.67559	2.27186	1.06193e-05	0.00102632
Solyc04g012140.1	SL2.40ch04	4438559	4438807	-	Unknown Protein (AHRD V1);G	46	124	26	2	33.6406	91.7728	15.7052	2.41028	2.74695	9.38017e-07	0.000120976
Solyc04g049350.2	SL2.40ch04	40676150	40683840	-	Chorismate synthase (AHRD V1 **** A5APN1_VITVI)%3B contains Interpro domain(s) IPR000453 Chorismate synthase ;Ontology_term=GO:0004107,GO:0042602;2	719	703	177	93	526.481	520.17	104.277	90.6817	2.42431	3.10961e-11	8.68933e-09
Solyc04g051470.1	SL2.40ch04	49730088	49730327	-	Unknown Protein (AHRD V1);G	16	16	94	40	11.7144	11.8385	55.5135	39.22	-2.01286	9.15816e-06	0.000907858
Solyc04g051860.2	SL2.40ch04	50314366	50320348	+	Shikimate kinase (AHRD V1 **** B9VU88_VITVI)%3B contains Interpro domain(s) IPR000623 Shikimate kinase ;Ontology_term=GO:0005515,GO:0004765;5	232	247	49	20	169.875	182.764	29.0037	19.7274	2.84362	6.3023e-13	2.64162e-10
Solyc04g054260.2	SL2.40ch04	51369319	51371436	-	Cytochrome P450;Ontology_term=GO:0019825,GO:0046424;4	20	40	9	3	14.6198	29.6087	5.37353	3.06536	2.35695	5.03191e-05	0.00392795
Solyc04g054710.2	SL2.40ch04	52233788	52240192	+	Aspartate aminotransferase (AHRD V1 **** B6TK79_MAIZE)%3B contains Interpro domain(s) IPR004839 Aminotransferase%2C class I and II ;Ontology_term=GO:0004069,GO:0042803;3	599	798	85	53	438.594	590.472	50.0125	51.5941	3.34239	4.27325e-18	4.11963e-15
Solyc04g054740.2	SL2.40ch04	52329390	52332579	+	Inositol-3-phosphate synthase (AHRD V1 ***- C4PW06_ARATH)%3B contains Interpro domain(s) IPR002587 Myo-inositol-1-phosphate synthase ;Ontology_term=GO:0042802;2	9	9	61	55	6.58878	6.65894	35.7005	53.2517	-2.7378	4.81944e-08	8.08032e-06
Solyc04g054990.2	SL2.40ch04	52670217	52672301	+	Lipoxygenase homology domain-containing protein 1 (AHRD V1 *--- LOXH1_HUMAN)%3B contains Interpro domain(s) IPR001024 Lipoxygenase%2C LH2 ;2	177	177	2	1	129.605	130.967	1.17165	1.00543	6.891	4.52491e-29	2.90816e-25
Solyc04g056580.2	SL2.40ch04	53690198	53692659	+	Homology to unknown gene (AHRD V1 ***- Q00YK5_OSTTA);5	36	32	12	6	26.3638	23.6754	7.09106	5.92036	1.93282	7.24556e-05	0.00535256
Solyc04g064770.1	SL2.40ch04	55030749	55033539	-	Zinc finger CCCH domain-containing protein 38 (AHRD V1 *-*- C3H38_ARATH)%3B contains Interpro domain(s) IPR000571 Zinc finger%2C CCCH-type ;Ontology_term=GO:0008270;G	2	5	61	12	1.45569	3.70317	36.3492	12.2576	-3.25227	2.10074e-06	0.000248493
Solyc04g071070.2	SL2.40ch04	55575932	55577439	+	Unknown Protein (AHRD V1)%3B contains Interpro domain(s) IPR006706 Extensin-like region ;Ontology_term=GO:0009664;3	24	31	1	5	17.5631	22.9418	0.447597	4.58073	3.14871	4.23658e-06	0.0004615
Solyc04g071070.2	SL2.40ch04	55575932	55577439	+	Unknown Protein (AHRD V1)%3B contains Interpro domain(s) IPR006706 Extensin-like region ;Ontology_term=GO:0009664;3	425	343	61	66	311.213	253.79	35.6112	63.8066	2.51851	2.15027e-10	5.21502e-08
Solyc04g071650.2	SL2.40ch04	56224073	56230776	+	Cellulose synthase (AHRD V1 **** B9GTH4_POPTR)%3B contains Interpro domain(s) IPR005150 Cellulose synthase ;Ontology_term=GO:0016759;9	67	34	3	7	49.0891	25.1451	1.59273	6.51102	3.27863	5.78363e-08	9.57202e-06
Solyc04g072800.2	SL2.40ch04	57368160	57370526	+	2 3-bisphosphoglycerate-dependent phosphoglycerate mutase (AHRD V1 **** D1R850_9CHLA)%3B contains Interpro domain(s) IPR005952 Phosphoglycerate mutase 1 ;Ontology_term=GO:0046538,GO:0019901;1	45	42	5	1	32.9522	31.0754	3.01319	1.10106	3.8847	3.52351e-11	9.54482e-09
Solyc04g074480.2	SL2.40ch04	58061772	58065403	+	3-deoxy-7-phosphoheptulonate synthase (Phospho-2-dehydro-3-deoxyheptonate aldolase) (DAHP synthetase class II) (AHRD V1 **** A4YX08_BRASO)%3B contains Interpro domain(s) IPR002480 DAHP synthetase%2C class II ;Ontology_term=GO:0005515,GO:0003849;9	484	417	59	47	354.412	308.547	34.586	45.5664	3.05643	2.97103e-15	1.7626e-12
Solyc04g074680.1	SL2.40ch04	58193868	58194365	-	Unknown Protein (AHRD V1);G	50	49	16	10	36.6113	36.2559	9.39694	9.74018	1.93269	1.96955e-05	0.00174597
Solyc04g074690.2	SL2.40ch04	58196147	58203239	-	39S ribosomal protein L41 mitochondrial (AHRD V1 ***- B5XGR0_SALSA)%3B contains Interpro domain(s) IPR019189 Ribosomal protein L27/L41%2C mitochondrial ;4	13	46	1	5	9.48139	34.0567	0.447597	4.58073	3.22238	3.13769e-05	0.00261329
Solyc04g076600.1	SL2.40ch04	59089730	59091260	+	p8MTCP1 (AHRD V1 ***- B6TKB9_MAIZE)%3B contains Interpro domain(s) IPR010625 CHCH ;Ontology_term=GO:0005515;G	34	33	7	7	24.8958	24.4168	4.0185	6.68152	2.24017	4.43994e-05	0.00351688
Solyc04g077670.2	SL2.40ch04	60196473	60203695	+	Serine carboxypeptidase 1 (AHRD V1 ***- B6TC80_MAIZE)%3B contains Interpro domain(s) IPR001563 Peptidase S10%2C serine carboxypeptidase ;Ontology_term=GO:0016754;4	36	35	2	6	26.3602	25.8967	1.01669	5.5457	3.10348	3.63808e-07	5.15778e-05
Solyc04g078450.2	SL2.40ch04	60777667	60778177	+	Unknown Protein (AHRD V1);2	262	377	47	29	191.826	278.963	27.6478	28.2386	3.07659	8.85097e-14	4.37578e-11
Solyc04g079530.2	SL2.40ch04	61558442	61560949	+	Solute carrier family 15 member 4 (AHRD V1 **-- S15A4_BOVIN)%3B contains Interpro domain(s) IPR000109 TGF-beta receptor%2C type I/II extracellular region ;Ontology_term=GO:0080054,GO:0042936;6	22	14	359	80	16.1218	10.3528	211.948	78.6453	-3.45774	6.8597e-12	2.25435e-09
Solyc04g079710.2	SL2.40ch04	61678551	61682784	+	Receptor-like kinase (AHRD V1 *-** A7VM25_MARPO)%3B contains Interpro domain(s) IPR002290 Serine/threonine protein kinase ;Ontology_term=GO:0016301;1	49	53	7	9	35.8747	39.2176	3.96438	8.52585	2.63789	1.76792e-07	2.64242e-05
Solyc04g079720.2	SL2.40ch04	61682404	61684269	-	Transferase family protein (AHRD V1 **-- D7KCY6_ARALY)%3B contains Interpro domain(s) IPR003480 Transferase ;Ontology_term=GO:0016747,GO:0055114;2	87	91	17	9	63.701	67.3344	10.0306	8.83464	2.79066	4.06238e-10	9.21492e-08
Solyc04g080880.2	SL2.40ch04	62521368	62529607	-	Cathepsin B-like cysteine proteinase (AHRD V1 *--- CYSP_SCHMA)%3B contains Interpro domain(s) IPR013128 Peptidase C1A%2C papain ;Ontology_term=GO:0006508,GO:0016020,GO:0008234,GO:0055114;3	47	52	26	5	34.4093	38.4781	15.5937	5.26535	1.75703	0.000130315	0.00892579
Solyc04g081300.2	SL2.40ch04	62929694	62935196	-	Endoglucanase 1 (AHRD V1 ***- B6U0J0_MAIZE)%3B contains Interpro domain(s) IPR001701 Glycoside hydrolase%2C family 9 ;Ontology_term=GO:0004553;3	48	61	4	10	35.1353	45.1404	2.12722	9.32161	2.89491	6.19601e-08	1.01242e-05
Solyc04g081510.2	SL2.40ch04	63055757	63062387	+	Os01g0873900 protein (Fragment) (AHRD V1 *-*- Q0JHA9_ORYSJ)%3B contains Interpro domain(s) IPR007700 Protein of unknown function DUF668 ;Ontology_term=GO:0016020;3	24	27	7	2	17.5681	19.9796	4.19349	2.0855	2.53039	1.3236e-05	0.00122694
Solyc04g082030.1	SL2.40ch04	63427822	63429117	-	Ornithine decarboxylase (AHRD V1 **** Q9SXF3_TOBAC)%3B contains Interpro domain(s) IPR002433 Ornithine decarboxylase ;Ontology_term=GO:0004586;G	42	21	12	2	30.7795	15.5274	7.24148	2.20448	2.23313	7.5705e-05	0.00553954
Solyc04g082120.2	SL2.40ch04	63497736	63502187	+	Prolyl endopeptidase (AHRD V1 **** B6U134_MAIZE)%3B contains Interpro domain(s) IPR002470 Peptidase S9A%2C prolyl oligopeptidase ;Ontology_term=GO:0004252,GO:0070012;2	13	18	61	53	9.5089	13.3225	35.719	51.3353	-1.92242	3.62676e-05	0.00296303
Solyc04g082360.1	SL2.40ch04	63650668	63651465	+	F-box domain containing protein expressed (AHRD V1 ***- Q2R1T3_ORYSJ)%3B contains Interpro domain(s) IPR005174 Protein of unknown function DUF295 ;G	26	30	1	6	19.0315	22.1999	0.425965	5.49209	2.94127	1.91715e-05	0.00171132
Solyc04g082860.1	SL2.40ch04	63971280	63973103	-	UDP-glucose glucosyltransferase (AHRD V1 **** B6EWY0_LYCBA)%3B contains Interpro domain(s) IPR002213 UDP-glucuronosyl/UDP-glucosyltransferase ;Ontology_term=GO:0080002;G	68	91	1	1	49.7769	67.3399	0.559614	0.96549	6.31487	5.85452e-19	6.84128e-16
Solyc05g005000.2	SL2.40ch05	1406	5315	-	Lipase (AHRD V1 **** B6UAB9_MAIZE);Ontology_term=GO:0004806;6	104	62	15	6	76.1774	45.8646	8.91226	5.99736	3.01407	9.96859e-10	2.1596e-07
Solyc05g005160.2	SL2.40ch05	141208	145022	-	ATP-citrate lyase A-2 (AHRD V1 **** D7KWP3_ARALY)%3B contains Interpro domain(s) IPR016102 Succinyl-CoA synthetase-like ;Ontology_term=GO:0003878;8	33	55	3	3	24.142	40.7058	1.70809	2.86225	3.86842	3.0066e-10	7.06954e-08
Solyc05g005170.2	SL2.40ch05	159155	162491	+	Polygalacturonase 2 (AHRD V1 ***- A8D0T9_ONCHC)%3B contains Interpro domain(s) IPR012334 Pectin lyase fold ;Ontology_term=GO:0005975;7	45	49	1	1	32.9455	36.2579	0.559614	0.96549	5.55635	3.08839e-14	1.65409e-11
Solyc05g005340.2	SL2.40ch05	277988	279746	+	Leafy cotyledon 1-like protein (AHRD V1 *-*- Q5TIQ8_HELAN);2	26	15	4	2	19.0548	11.0912	2.35725	1.99107	2.78256	6.97865e-05	0.00521532
Solyc05g006340.2	SL2.40ch05	990212	992535	-	WD-40 repeat family protein (AHRD V1 **-- Q1EPE0_MUSAC)%3B contains Interpro domain(s) IPR020472 G-protein beta WD-40 repeat%2C region ;Ontology_term=GO:0000166;6	28	17	67	83	20.5183	12.5714	39.0733	80.2315	-1.84063	6.6409e-05	0.00498223
Solyc05g007260.2	SL2.40ch05	1925294	1928969	-	Ribulose-phosphate 3-epimerase (AHRD V1 **** C1E4B2_9CHLO)%3B contains Interpro domain(s) IPR000056 Ribulose-phosphate 3-epimerase ;Ontology_term=GO:0005515,GO:0004750;0	476	528	117	68	348.539	390.686	68.8908	66.2547	2.45232	3.53952e-11	9.54482e-09
Solyc05g008140.2	SL2.40ch05	2536494	2539869	-	Unknown Protein (AHRD V1)%3B contains Interpro domain(s) IPR006311 Twin-arginine translocation pathway signal ;2	168	199	4	5	123.006	147.25	2.25253	4.7268	5.32897	7.19826e-23	1.02807e-19
Solyc05g008160.1	SL2.40ch05	2562556	2563086	-	Unknown Protein (AHRD V1);G	155	157	1	2	113.495	116.169	0.526239	1.86632	6.69095	1.87569e-26	5.56388e-23
Solyc05g008370.1	SL2.40ch05	2732607	2733413	+	Ribose-5-phosphate isomerase (AHRD V1 **** A8IRQ1_CHLRE)%3B contains Interpro domain(s) IPR004788 Ribose 5-phosphate isomerase ;Ontology_term=GO:0004751;G	83	99	22	14	60.7656	73.2568	12.9217	13.6228	2.34008	6.01076e-08	9.90543e-06
Solyc05g008940.2	SL2.40ch05	3148903	3152133	+	Receptor-like kinase (AHRD V1 *-*- A7VM25_MARPO)%3B contains Interpro domain(s) IPR002290 Serine/threonine protein kinase ;Ontology_term=GO:0006468;4	20	25	4	1	14.636	18.5013	2.39979	1.07227	3.19277	5.52125e-06	0.000583317
Solyc05g009650.2	SL2.40ch05	3851818	3852763	+	Unknown Protein (AHRD V1);2	188	124	41	15	137.682	91.7415	24.3215	14.8949	2.53319	1.27416e-09	2.69968e-07
Solyc05g009790.1	SL2.40ch05	3987084	3988271	-	Transcription factor (AHRD V1 *-** D6MKM9_9ASPA)%3B contains Interpro domain(s) IPR003340 Transcriptional factor B3 ;Ontology_term=GO:0003677,GO:0016564;G	14	40	4	4	10.2188	29.6136	2.28425	3.81431	2.74011	5.36019e-05	0.00411752
Solyc05g010260.2	SL2.40ch05	4428220	4429888	+	6-phosphogluconate dehydrogenase decarboxylating (AHRD V1 **** B9SXT4_RICCO)%3B contains Interpro domain(s) IPR006114 6-phosphogluconate dehydrogenase%2C C-terminal ;Ontology_term=GO:0004616;6	101	144	38	38	73.9368	106.558	22.1387	36.6579	1.63298	7.01403e-05	0.00522356
Solyc05g010320.2	SL2.40ch05	4465276	4467913	+	Chalcone--flavonone isomerase (AHRD V1 ***- D7LV11_ARALY)%3B contains Interpro domain(s) IPR003466 Chalcone isomerase%2C subgroup ;Ontology_term=GO:0042398,GO:0009813;4	16	19	1	1	11.7093	14.0606	0.559614	0.96549	4.13069	1.86221e-06	0.000227248
Solyc05g010470.2	SL2.40ch05	4706112	4707923	-	Unknown Protein (AHRD V1)%3B contains Interpro domain(s) IPR010683 Protein of unknown function DUF1262 ;2	5	5	31	22	3.65988	3.69918	18.1743	21.3399	-2.4166	3.10422e-05	0.00259101
Solyc05g012110.2	SL2.40ch05	5316351	5320016	-	6-phosphogluconolactonase (AHRD V1 **** Q156I4_MANIN)%3B contains Interpro domain(s) IPR005900 6-phosphogluconolactonase ;Ontology_term=GO:0017057;7	141	121	32	23	103.252	89.5277	18.757	22.3041	2.23936	3.23926e-08	5.55166e-06
Solyc05g013630.1	SL2.40ch05	6934325	6934771	+	Unknown protein (Fragment) (AHRD V1 ***- Q43520_SOLLC);G	82	240	55	22	59.995	177.608	32.5519	21.695	2.12663	9.36088e-06	0.000925575
Solyc05g014300.1	SL2.40ch05	8101686	8101880	+	Unknown Protein (AHRD V1);G	17	3	93	50	12.4798	2.20844	54.8021	48.7889	-2.81708	5.30478e-08	8.81737e-06
Solyc05g014390.2	SL2.40ch05	8243718	8245259	+	ABC transporter C family member 3 (AHRD V1 **-- AB3C_ARATH)%3B contains Interpro domain(s) IPR003439 ABC transporter-like ;Ontology_term=GO:0008559;9	14	23	106	41	10.2357	17.025	62.6329	40.2634	-1.92176	2.81107e-05	0.00237201
Solyc05g014980.2	SL2.40ch05	9188640	9193694	-	Adenylate kinase (AHRD V1 ***- D7MQ61_ARALY)%3B contains Interpro domain(s) IPR006259 Adenylate kinase%2C subfamily ;Ontology_term=GO:0005507;7	114	112	31	21	83.4747	82.8715	18.1928	20.3956	2.11407	2.60739e-07	3.79419e-05
Solyc05g015380.2	SL2.40ch05	10446377	10447309	+	Meiotic asynaptic mutant 1 (AHRD V1 ***- D7KV25_ARALY);6	115	42	593	281	84.2547	31.0584	349.268	273.818	-2.43274	2.87192e-08	4.96623e-06
Solyc05g015490.2	SL2.40ch05	10701999	10704689	-	Non-specific lipid-transfer protein (AHRD V1 ***- Q700A6_CICAR)%3B contains Interpro domain(s) IPR003612 Plant lipid transfer protein/seed storage/trypsin-alpha amylase inhibitor ;2	139	198	29	14	101.761	146.515	17.1394	13.7652	2.99874	3.49474e-12	1.23637e-09
Solyc05g015610.2	SL2.40ch05	11522127	11527984	+	Histidine kinase cytokinin receptor (AHRD V1 **** B9GZP2_POPTR)%3B contains Interpro domain(s) IPR006189 CHASE ;Ontology_term=GO:0009884;4	65	22	13	5	47.6393	16.2613	7.73289	5.02073	2.30688	3.58599e-05	0.00293594
Solyc05g017760.2	SL2.40ch05	18312063	18317108	+	Acetyl-CoA C-acetyltransferase (AHRD V1 **** D9U856_9LAMI)%3B contains Interpro domain(s) IPR002155 Thiolase ;Ontology_term=GO:0003985;5	176	182	69	44	128.871	134.668	40.5821	42.8158	1.66272	1.13887e-05	0.00108171
Solyc05g018050.1	SL2.40ch05	19888324	19888605	+	RING finger protein 44 (AHRD V1 *-*- RNF44_HUMAN)%3B contains Interpro domain(s) IPR018957 Zinc finger%2C C3HC4 RING-type ;Ontology_term=GO:0008270;G	59	73	8	1	43.1907	54.0192	4.84867	1.17473	3.92122	9.8303e-13	3.99028e-10
Solyc05g024260.2	SL2.40ch05	30963570	30966033	+	RAG1-activating protein 1 homolog (AHRD V1 **-- R1AP1_DANRE)%3B contains Interpro domain(s) IPR018179 RAG1-activating protein 1 homologue ;Ontology_term=GO:0016021;6	221	104	581	492	161.865	76.9362	341.827	478.694	-1.77865	1.2635e-05	0.00117689
Solyc05g025600.1	SL2.40ch05	34412777	34413112	-	Chloroplast photosystem II subunit X (Fragment) (AHRD V1 ***- B1PPX5_9MYRT)%3B contains Interpro domain(s) IPR009518 Photosystem II protein PsbX ;Ontology_term=GO:0016020;G	80	84	3	9	58.5752	62.1549	1.54796	8.3502	3.70196	1.55045e-11	4.52944e-09
Solyc05g047530.2	SL2.40ch05	58159442	58161415	-	Cytochrome P450;Ontology_term=GO:0016710;0	62	336	1	2	45.3359	248.653	0.526239	1.86632	7.02948	5.68521e-17	4.76594e-14
Solyc05g049980.2	SL2.40ch05	58969697	58973289	-	Glycoside hydrolase family 28 protein/polygalacturonase family protein (AHRD V1 **-- Q1PF10_ARATH)%3B contains Interpro domain(s) IPR012334 Pectin lyase fold ;Ontology_term=GO:0005975;6	15	7	42	44	10.9998	5.17215	24.4656	42.4519	-2.03509	6.68464e-05	0.0050053
Solyc05g050980.2	SL2.40ch05	60337084	60344001	+	3-phosphoshikimate 1-carboxyvinyltransferase (AHRD V1 **** Q30CZ8_FAGSY)%3B contains Interpro domain(s) IPR001986 3-phosphoshikimate 1-carboxyvinyltransferase%2C core ;Ontology_term=GO:0003866;6	112	123	16	4	82.0044	91.0133	9.58961	4.1581	3.60869	2.81775e-14	1.5304e-11
Solyc05g051780.2	SL2.40ch05	61304042	61307642	-	Gamma-glutamyltransferase-like protein (AHRD V1 **** Q9M0G0_ARATH)%3B contains Interpro domain(s) IPR000101 Gamma-glutamyltranspeptidase ;Ontology_term=GO:0016756;6	31	46	4	2	22.6824	34.0439	2.35725	1.99107	3.69359	3.65827e-09	7.27165e-07
Solyc05g052240.2	SL2.40ch05	61658292	61661234	+	Chalcone--flavonone isomerase (AHRD V1 ***- B4G1R6_MAIZE)%3B contains Interpro domain(s) IPR003466 Chalcone isomerase%2C subgroup ;Ontology_term=GO:0042398,GO:0009813;6	25	34	4	2	18.2933	25.1626	2.35725	1.99107	3.30916	3.27518e-07	4.71259e-05
Solyc05g052240.2	SL2.40ch05	61658292	61661234	+	Chalcone--flavonone isomerase (AHRD V1 ***- B4G1R6_MAIZE)%3B contains Interpro domain(s) IPR003466 Chalcone isomerase%2C subgroup ;Ontology_term=GO:0042398,GO:0009813;6	1277	1243	285	25	935.072	919.732	168.729	25.3501	3.25678	8.13971e-09	1.50906e-06
Solyc05g052450.2	SL2.40ch05	61810426	61814671	-	Os03g0291800 protein (Fragment) (AHRD V1 **-- Q0DSS4_ORYSJ)%3B contains Interpro domain(s) IPR004253 Protein of unknown function DUF231%2C plant ;6	53	42	9	13	38.8175	31.0723	5.08398	12.3132	2.05378	4.69363e-05	0.00368627
Solyc05g053550.2	SL2.40ch05	62779402	62781543	+	Chalcone synthase (AHRD V1 ***- C5IWS6_NICAL)%3B contains Interpro domain(s) IPR011141 Polyketide synthase%2C type III ;Ontology_term=GO:0008415,GO:0008152,GO:0009058;2	4108	4096	1459	520	3008.04	3030.75	859.31	506.753	2.14487	6.41463e-09	1.22456e-06
Solyc05g053600.2	SL2.40ch05	62814874	62821773	-	ATP-binding cassette transporter (AHRD V1 ***- D8RL93_SELML)%3B contains Interpro domain(s) IPR013525 ABC-2 type transporter ;Ontology_term=GO:0042626;6	64	41	17	9	46.8822	30.3283	10.0306	8.83464	2.02781	9.06458e-06	0.000903225
Solyc05g054250.1	SL2.40ch05	63355135	63356097	-	Heavy metal-associated domain containing protein expressed (AHRD V1 *-*- Q2QXS5_ORYSJ)%3B contains Interpro domain(s) IPR006121 Heavy metal transport/detoxification protein ;Ontology_term=GO:0030001;G	23	19	6	2	16.8463	14.0556	3.58193	2.05648	2.41541	9.67813e-05	0.00688576
Solyc05g055700.2	SL2.40ch05	64392256	64395966	-	Alcohol dehydrogenase zinc-binding domain protein (AHRD V1 **-* D5VIT9_CAUST)%3B contains Interpro domain(s) IPR002085 Alcohol dehydrogenase superfamily%2C zinc-containing ;Ontology_term=GO:0005515,GO:0032440;0	304	374	6	9	222.588	276.739	3.35793	8.48566	5.45476	3.20588e-27	1.23625e-23
Solyc05g056080.2	SL2.40ch05	64607811	64609969	-	Unknown Protein (AHRD V1);5	50	42	11	9	36.6181	31.0734	6.39286	8.66707	2.18852	6.31091e-06	0.000654197
Solyc06g005100.2	SL2.40ch06	119977	124995	+	Phosphatidylinositol transfer protein expressed (AHRD V1 **** Q10N10_ORYSJ)%3B contains Interpro domain(s) IPR001666 Phosphatidylinositol transfer protein ;Ontology_term=GO:0008526;6	1	1	40	26	0.731001	0.739404	23.5047	25.2845	-5.04652	5.55037e-11	1.46598e-08
Solyc06g005750.2	SL2.40ch06	785189	789735	-	Sterol 4-alpha-methyl-oxidase 2 (AHRD V1 **** D7KH21_ARALY)%3B contains Interpro domain(s) IPR006694 Fatty acid hydroxylase ;Ontology_term=GO:0080065;5	41	85	5	2	29.9899	62.9092	2.9698	2.02514	4.1911	8.06819e-12	2.52948e-09
Solyc06g006000.2	SL2.40ch06	1007187	1010255	-	Unknown Protein (AHRD V1);4	109	186	1	2	79.786	137.64	0.526239	1.86632	6.60887	5.36423e-23	8.61898e-20
Solyc06g007760.2	SL2.40ch06	1716214	1719252	+	Ycf54 protein (AHRD V1 *--- Q8DIT2_THEEB)%3B contains Interpro domain(s) IPR019616 Protein of unknown function DUF2488 ;5	113	82	26	25	82.7581	60.6669	15.1181	24.0716	1.88961	1.19289e-05	0.00112196
Solyc06g007940.1	SL2.40ch06	1808475	1809248	-	BZIP domain class transcription factor (AHRD V1 **-- D9ZIQ5_MALDO)%3B contains Interpro domain(s) IPR011333 BTB/POZ fold ;Ontology_term=GO:0005515;G	22	25	4	1	16.1034	18.4999	2.39979	1.07227	3.2553	3.0318e-06	0.000342852
Solyc06g008620.1	SL2.40ch06	2517512	2519494	-	Protein tolB (AHRD V1 *-*- D3SF14_THISK)%3B contains Interpro domain(s) IPR011042 Six-bladed beta-propeller%2C TolB-like ;G	12	29	2	2	8.76111	21.4703	1.13312	1.91254	3.35298	1.56833e-05	0.00142301
Solyc06g009110.2	SL2.40ch06	3053791	3057937	-	Nucellin-like aspartic protease (Fragment) (AHRD V1 **-- Q8L886_MAIZE)%3B contains Interpro domain(s) IPR001461 Peptidase A1 ;Ontology_term=GO:0006508;9	53	34	7	11	38.8265	25.1492	3.91692	10.3773	2.21443	4.22559e-05	0.00337365
Solyc06g009380.2	SL2.40ch06	3296045	3299359	-	mRNA clone RAFL24-05-D16 (AHRD V1 ***- Q67YW5_ARATH);9	258	288	104	60	188.91	213.102	61.2409	58.4713	1.7483	2.17215e-06	0.000255373
Solyc06g018100.2	SL2.40ch06	13419008	13422267	-	Nucellin-like aspartic protease (Fragment) (AHRD V1 **-- Q8L886_MAIZE)%3B contains Interpro domain(s) IPR001461 Peptidase A1 ;Ontology_term=GO:0006508;8	37	48	2	1	27.0806	35.5214	1.17165	1.00543	4.83346	2.15231e-12	8.06797e-10
Solyc06g034110.2	SL2.40ch06	20378718	20384076	+	Acid phosphatase (AHRD V1 **-- Q53WT2_SOLLC)%3B contains Interpro domain(s) IPR010028 Acid phosphatase%2C plant ;Ontology_term=GO:0003993;3	111	180	22	7	81.2528	133.199	13.1147	7.07648	3.38269	5.50253e-13	2.33174e-10
Solyc06g034120.2	SL2.40ch06	20385126	20392654	+	Alcohol dehydrogenase zinc-binding domain protein (AHRD V1 ***- A6X535_OCHA4)%3B contains Interpro domain(s) IPR002085 Alcohol dehydrogenase superfamily%2C zinc-containing ;Ontology_term=GO:0008152,GO:0016491,GO:0055114;6	181	215	37	54	132.525	159.089	21.3889	51.9352	2.00756	3.94266e-06	0.000431922
Solyc06g035940.2	SL2.40ch06	21980522	21996391	+	Homeobox-leucine zipper protein PROTODERMAL FACTOR 2 (AHRD V1 **** PDF2_ARATH)%3B contains Interpro domain(s) IPR002913 Lipid-binding START ;Ontology_term=GO:0043565,GO:0003700;0	219	267	1	1	160.348	197.566	0.559614	0.96549	7.9266	1.64169e-32	2.11022e-28
Solyc06g035960.2	SL2.40ch06	22012028	22016323	+	4-coumarate-CoA ligase-like protein (AHRD V1 **** Q9SMT7_ARATH)%3B contains Interpro domain(s) IPR000873 AMP-dependent synthetase and ligase ;Ontology_term=GO:0016207;7	117	92	40	16	85.683	68.0679	23.6991	15.8253	1.94746	3.72909e-06	0.00040969
Solyc06g036110.1	SL2.40ch06	22246752	22247498	+	C2 domain-containing protein (AHRD V1 *--- Q5DVL6_HORVD)%3B contains Interpro domain(s) IPR018029 C2 membrane targeting protein ;G	284	307	47	45	207.95	227.16	27.4433	43.4869	2.62909	9.27601e-11	2.38468e-08
Solyc06g036130.2	SL2.40ch06	22265219	22269222	-	Multidrug resistance protein mdtK (AHRD V1 **-- MDTK_YERP3)%3B contains Interpro domain(s) IPR002528 Multi antimicrobial extrusion protein MatE ;Ontology_term=GO:0005215;5	536	605	192	62	392.472	447.661	113.393	60.8647	2.26505	1.27324e-08	2.3051e-06
Solyc06g048820.1	SL2.40ch06	28279621	28279947	+	Wound-induced protein 1 (AHRD V1 ***- WUN1_SOLTU)%3B contains Interpro domain(s) IPR016533 Wound-induced protein%2C Wun1%2C subgroup ;G	68	88	25	5	49.7784	65.1193	14.9913	5.25086	2.46138	1.46293e-07	2.22101e-05
Solyc06g050810.2	SL2.40ch06	30083146	30084651	-	Os03g0816700 protein (Fragment) (AHRD V1 ***- Q0DMC9_ORYSJ)%3B contains Interpro domain(s) IPR007612 Protein of unknown function DUF567 ;3	37	16	2	6	27.1216	11.8268	1.01669	5.5457	2.66053	0.000136707	0.00930875
Solyc06g051720.2	SL2.40ch06	31754191	31758216	-	Isoamyl acetate-hydrolyzing esterase (AHRD V1 **-- B6T5T9_MAIZE)%3B contains Interpro domain(s) IPR013831 Esterase%2C SGNH hydrolase-type%2C subgroup ;Ontology_term=GO:0004091;1	265	269	43	17	194.041	199.041	25.4747	16.8111	3.20268	1.45517e-15	9.51086e-13
Solyc06g053150.1	SL2.40ch06	32367721	32369259	-	ATPase AAA family protein expressed (AHRD V1 **-- Q8GZX0_ORYSJ)%3B contains Interpro domain(s) IPR003959 ATPase%2C AAA-type%2C core ;Ontology_term=GO:0005524,GO:0017111;G	12	20	2	1	8.77187	14.8049	1.17165	1.00543	3.42478	3.20116e-05	0.00266041
Solyc06g053620.2	SL2.40ch06	32942713	32944228	-	Calcium-dependent protein kinase 2 (AHRD V1 **** B4FZS4_MAIZE)%3B contains Interpro domain(s) IPR002290 Serine/threonine protein kinase ;Ontology_term=GO:0004683;3	315	306	1334	469	230.656	226.418	785.726	457.11	-1.44261	8.30621e-05	0.0059536
Solyc06g054070.2	SL2.40ch06	33408127	33408933	+	Non-specific lipid-transfer protein (AHRD V1 ***- C6T196_SOYBN)%3B contains Interpro domain(s) IPR003612 Plant lipid transfer protein/seed storage/trypsin-alpha amylase inhibitor ;2	102	111	2	1	74.6826	82.1339	1.17165	1.00543	6.15837	2.07486e-22	2.85753e-19
Solyc06g060260.2	SL2.40ch06	34615474	34625952	+	Stromal ascorbate peroxidase 7;Ontology_term=GO:0016688;8	273	409	175	83	199.878	302.642	103.16	81.0291	1.44683	0.000116867	0.00816414
Solyc06g060340.2	SL2.40ch06	34712220	34715366	+	Chloroplast photosystem II-associated protein (AHRD V1 ***- A8HPM2_CHLRE)%3B contains Interpro domain(s) IPR001344 Chlorophyll A-B binding protein ;Ontology_term=GO:0016168,GO:0051738;8	19	38	4	1	13.888	28.1286	2.39979	1.07227	3.53768	4.77466e-07	6.5993e-05
Solyc06g060570.2	SL2.40ch06	34963712	34966535	+	Ovarian cancer-associated gene 2 protein homolog (AHRD V1 **-- B5X7T4_SALSA)%3B contains Interpro domain(s) IPR005645 Protein of unknown function DUF341 ;6	944	1351	60	18	691.213	999.655	35.6173	17.9498	4.96498	7.76332e-28	3.74212e-24
Solyc06g061070.2	SL2.40ch06	35488560	35490227	-	Glycine cleavage system H protein 1 (AHRD V1 **** B6UHJ7_MAIZE)%3B contains Interpro domain(s) IPR017453 Glycine cleavage H-protein%2C subgroup ;Ontology_term=GO:0004375;5	153	189	77	23	112.02	139.852	45.6543	22.8524	1.86574	5.41546e-06	0.000573711
Solyc06g065570.2	SL2.40ch06	37352391	37356280	-	N-acetyltransferase (AHRD V1 ***- Q1HQ22_BOMMO)%3B contains Interpro domain(s) IPR000182 GCN5-related N-acetyltransferase ;Ontology_term=GO:0005515;5	297	340	132	69	217.466	251.579	77.7833	67.3153	1.69191	3.15758e-06	0.000354993
Solyc06g066310.2	SL2.40ch06	37981147	37988810	-	Phosphomevalonate kinase (AHRD V1 ***- Q944G1_HEVBR)%3B contains Interpro domain(s) IPR016005 Phosphomevalonate kinase%2C ERG8 ;Ontology_term=GO:0016310;1	26	39	5	4	19.0217	28.8641	2.89446	3.85415	2.84914	1.45864e-06	0.000182624
Solyc06g068670.2	SL2.40ch06	38958670	38961543	-	Unknown Protein (AHRD V1);0	36	37	3	1	26.358	27.3776	1.78577	1.04064	4.20473	2.6844e-10	6.35067e-08
Solyc06g068880.2	SL2.40ch06	39093829	39097028	-	Serine carboxypeptidase 1 (AHRD V1 **** B6U0V5_MAIZE)%3B contains Interpro domain(s) IPR001563 Peptidase S10%2C serine carboxypeptidase ;Ontology_term=GO:0005515,GO:0004185;5	55	79	25	12	40.2551	58.462	14.7805	11.8126	1.88393	3.01503e-05	0.00252203
Solyc06g069070.1	SL2.40ch06	39258795	39259079	+	Lipid transfer protein (AHRD V1 ***- A5JUZ7_SESIN)%3B contains Interpro domain(s) IPR013770 Plant lipid transfer protein and hydrophobic protein%2C helical ;Ontology_term=GO:0006869;G	57	123	1	2	41.7021	91.0285	0.526239	1.86632	5.89381	3.72014e-16	2.81287e-13
Solyc06g070970.2	SL2.40ch06	39973514	39977462	+	Genomic DNA chromosome 5 TAC clone K19B1 (AHRD V1 ***- Q9FJJ1_ARATH);7	253	152	1063	359	185.284	112.457	626.204	350.045	-1.71253	2.34799e-05	0.00203468
Solyc06g070980.2	SL2.40ch06	39977108	39982691	-	Ubiquitin-conjugating enzyme E2 2 (AHRD V1 **** UBC2_MEDSA)%3B contains Interpro domain(s) IPR019775 WD40 repeat%2C conserved site IPR000608 Ubiquitin-conjugating enzyme%2C E2 ;Ontology_term=GO:0004842;2	1067	624	2737	2223	781.331	461.703	1611.16	2164	-1.60112	2.6045e-05	0.00222201
Solyc06g071150.2	SL2.40ch06	40129609	40134130	+	Hedgehog-interacting protein 1 (Fragment) (AHRD V1 *--- A9J6P8_9ROSI)%3B contains Interpro domain(s) IPR011041 Soluble quinoprotein glucose/sorbosone dehydrogenase ;Ontology_term=GO:0005515;5	23	44	1	1	16.8169	32.5682	0.559614	0.96549	5.06794	4.23871e-10	9.55866e-08
Solyc06g071290.2	SL2.40ch06	40246444	40251568	-	Betaine aldehyde dehydrogenase (AHRD V1 **** D2DEK8_LYCBA)%3B contains Interpro domain(s) IPR015590 Aldehyde dehydrogenase ;Ontology_term=GO:0004028;8	33	28	8	2	24.1687	20.7149	4.80439	2.11249	2.64134	2.28773e-06	0.000267331
Solyc06g071780.2	SL2.40ch06	40596826	40599757	+	Protein DEHYDRATION-INDUCED 19 homolog 5 (AHRD V1 ***- DI195_ORYSJ)%3B contains Interpro domain(s) IPR008598 Drought induced 19 ;Ontology_term=GO:0005515;5	7	11	36	47	5.11572	8.14298	20.8496	45.215	-2.30197	1.83225e-05	0.00165082
Solyc06g072010.1	SL2.40ch06	40772457	40772787	+	Predicted ATPase (AHRD V1 ***- A2BKZ1_HYPBU);G	20	15	1	2	14.6521	11.0948	0.526239	1.86632	3.53273	8.51203e-06	0.000852207
Solyc06g072160.2	SL2.40ch06	40868913	40873901	+	Alcohol dehydrogenase 1 (AHRD V1 **** B6T5H2_MAIZE)%3B contains Interpro domain(s) IPR002085 Alcohol dehydrogenase superfamily%2C zinc-containing ;Ontology_term=GO:0004024;4	121	135	4	1	88.5937	99.8929	2.39979	1.07227	5.69945	4.69607e-23	7.87348e-20
Solyc06g072170.2	SL2.40ch06	40874337	40878363	+	Coiled-coil domain-containing protein 12 (AHRD V1 *-*- B5X826_SALSA)%3B contains Interpro domain(s) IPR013169 mRNA splicing factor%2C Cwf18 ;4	45	61	17	12	32.936	45.1417	9.94981	11.6305	1.86493	4.27072e-05	0.00340263
Solyc06g072840.2	SL2.40ch06	41308566	41309389	-	Seed specific protein Bn15D1B (AHRD V1 ***- B6TIB8_MAIZE);2	71	56	259	141	51.9988	41.4309	152.535	137.387	-1.63303	1.25252e-05	0.00117043
Solyc06g073060.2	SL2.40ch06	41401609	41405851	+	Iaa-amino acid hydrolase 6 (AHRD V1 **** A9PG36_POPTR)%3B contains Interpro domain(s) IPR017439 Peptidase M20D%2C mername-AA028/carboxypeptidase Ss1 ;Ontology_term=GO:0010179;9	189	230	104	41	138.381	170.189	61.4447	40.2498	1.59539	3.52877e-05	0.00290141
Solyc06g073190.2	SL2.40ch06	41483219	41485991	-	Fructokinase-like (AHRD V1 **-* Q307Z3_SOLTU)%3B contains Interpro domain(s) IPR002173 Carbohydrate/puine kinase%2C PfkB%2C conserved site ;Ontology_term=GO:0008865,GO:0008959;9	337	235	146	63	246.784	173.875	86.1372	61.6239	1.50657	7.01676e-05	0.00522356
Solyc06g073260.2	SL2.40ch06	41530107	41533923	-	NAD-dependent epimerase/dehydratase (AHRD V1 **-- C7QWY4_CYAP0)%3B contains Interpro domain(s) IPR016040 NAD(P)-binding domain ;Ontology_term=GO:0008266,GO:0003729;9	21	12	1	2	15.3921	8.87204	0.526239	1.86632	3.4443	2.9323e-05	0.00246352
Solyc06g074240.1	SL2.40ch06	42288127	42289623	-	Chromoplast-specific lycopene beta-cyclase;Ontology_term=GO:0016117;G	43	45	3	1	31.4828	33.2974	1.78577	1.04064	4.47439	5.85192e-12	1.96228e-09
Solyc06g074530.1	SL2.40ch06	42502870	42504171	+	Prephenate dehydratase (AHRD V1 **** Q6JJ29_IPOTF)%3B contains Interpro domain(s) IPR001086 Prephenate dehydratase ;Ontology_term=GO:0047769;G	292	384	40	8	213.797	284.14	23.9059	8.27145	3.92148	3.24524e-17	2.84416e-14
Solyc06g074730.2	SL2.40ch06	42661355	42667953	+	ARGONAUTE 1 (AHRD V1 ***- D6RUV9_TOBAC)%3B contains Interpro domain(s) IPR003165 Stem cell self-renewal protein Piwi ;Ontology_term=GO:0019899;9	38	38	1	1	27.8236	28.117	0.559614	0.96549	5.24945	3.21079e-12	1.14643e-09
Solyc06g075000.2	SL2.40ch06	42926032	42927908	+	MaoC-like dehydratase (AHRD V1 ***- A8JHQ8_CHLRE)%3B contains Interpro domain(s) IPR002539 MaoC-like dehydratase ;Ontology_term=GO:0008152;3	51	63	1	1	37.3332	46.6197	0.559614	0.96549	5.83502	3.21564e-16	2.48003e-13
Solyc06g075010.2	SL2.40ch06	42927697	42932331	-	chaperonin (AHRD V1 ***- B2IXD2_NOSP7)%3B contains Interpro domain(s) IPR001844 Chaperonin Cpn60 ;Ontology_term=GO:0042623;3	167	197	3	1	122.274	145.77	1.78577	1.04064	6.52403	7.63296e-27	2.67584e-23
Solyc06g075690.2	SL2.40ch06	43427533	43430452	+	Auxin-regulated protein (AHRD V1 ***- Q945F5_SOLLC)%3B contains Interpro domain(s) IPR010369 Protein of unknown function DUF966 ;4	211	116	57	45	154.534	85.8183	33.4142	43.6281	1.64807	7.51103e-05	0.00550647
Solyc06g076790.1	SL2.40ch06	44091817	44092137	-	Unknown Protein (AHRD V1);G	33	47	17	4	24.1482	34.7831	10.1954	4.17778	1.98848	5.18221e-05	0.00401278
Solyc06g076820.1	SL2.40ch06	44108043	44109185	+	Transcription factor (Fragment) (AHRD V1 *-** D6MKQ1_9ASPA)%3B contains Interpro domain(s) IPR007087 Zinc finger%2C C2H2-type ;Ontology_term=GO:0003700;G	46	58	7	5	33.6713	42.9204	4.08071	4.84338	3.1151	2.54929e-09	5.17399e-07
Solyc06g082080.2	SL2.40ch06	44304768	44306777	+	Integrin-linked kinase-associated serine/threonine phosphatase 2C (AHRD V1 **** ILKAP_BOVIN)%3B contains Interpro domain(s) IPR015655 Protein phosphatase 2C ;Ontology_term=GO:0004722;2	37	51	14	4	27.0781	37.7424	8.37658	4.11577	2.33539	4.27134e-06	0.000463976
Solyc06g083440.2	SL2.40ch06	45134673	45136744	+	Cytochrome b5 reductase (AHRD V1 *-** Q54XV1_DICDI)%3B contains Interpro domain(s) IPR001199 Cytochrome b5 ;Ontology_term=GO:0045153;3	140	175	2	2	102.5	129.493	1.13312	1.91254	6.29659	2.97051e-24	5.72745e-21
Solyc06g084030.2	SL2.40ch06	45578411	45582664	-	Methyltransferase like 7A (AHRD V1 ***- Q3KRE2_RAT)%3B contains Interpro domain(s) IPR013216 Methyltransferase type 11 ;Ontology_term=GO:0008152;6	35	22	2	3	25.6444	16.2708	1.09928	2.81753	3.49331	9.18665e-07	0.000119278
Solyc07g005370.2	SL2.40ch07	288360	289609	-	Norcoclaurine synthase (AHRD V1 ***- B6E2Z2_PAPSO)%3B contains Interpro domain(s) IPR000916 Bet v I allergen ;Ontology_term=GO:0032259,GO:0009607;2	12	20	117	29	8.77187	14.8049	69.3281	28.8336	-2.06637	4.11341e-05	0.0032909
Solyc07g006570.2	SL2.40ch07	1383208	1384976	+	S8-RNase (Fragment) (AHRD V1 **-- Q5XPJ2_MALDO)%3B contains Interpro domain(s) IPR001568 Ribonuclease T2 ;Ontology_term=GO:0033897;3	113	99	16	8	82.7484	73.2498	9.45457	7.87978	3.16099	2.17508e-12	8.06797e-10
Solyc07g006600.1	SL2.40ch07	1448338	1448895	+	GDU1 (AHRD V1 *-*- B6TNE4_MAIZE);G	28	11	113	42	20.5305	8.12769	66.778	41.2668	-1.91843	4.4883e-05	0.0035322
Solyc07g006730.2	SL2.40ch07	1574894	1577909	+	Multidrug resistance protein mdtK (AHRD V1 ***- MDTK_CITK8)%3B contains Interpro domain(s) IPR015521 MATE family transporter related protein ;Ontology_term=GO:0015559;9	31	25	3	1	22.706	18.4944	1.78577	1.04064	3.8225	6.07419e-08	9.96736e-06
Solyc07g006880.1	SL2.40ch07	1742040	1742531	+	Zinc-finger protein 1 (AHRD V1 *-*- D7KX25_ARALY)%3B contains Interpro domain(s) IPR007087 Zinc finger%2C C2H2-type ;Ontology_term=GO:0005622;G	39	21	105	89	28.5796	15.5286	61.6164	86.3776	-1.74093	5.77976e-05	0.00441556
Solyc07g007350.1	SL2.40ch07	2091112	2091879	-	Jp18 (AHRD V1 *-*- Q8H6R4_PONTR)%3B contains Interpro domain(s) IPR010993 Sterile alpha motif homology ;G	15	43	6	1	10.9501	31.8339	3.62581	1.12751	3.10094	5.87728e-06	0.000616539
Solyc07g007590.1	SL2.40ch07	2239957	2241090	-	Prephenate dehydrogenase family protein (AHRD V1 ***- D7KDI5_ARALY)%3B contains Interpro domain(s) IPR012070 Arogenate/prephenate dehydrogenase%2C plant ;Ontology_term=GO:0008152,GO:0006571;G	86	58	32	9	62.9904	42.9075	19.0764	9.11541	1.88361	2.55132e-05	0.00219607
Solyc07g007750.2	SL2.40ch07	2390188	2391454	-	Defensin protein (AHRD V1 ***- B1N678_SOLLC)%3B contains Interpro domain(s) IPR008177 Gamma Purothionin ;Ontology_term=GO:0030414;4	330	397	77	94	241.627	293.757	44.9588	90.9408	1.98753	8.26454e-07	0.0001084
Solyc07g008130.2	SL2.40ch07	2838443	2840766	-	Blue copper protein (Fragment) (AHRD V1 *--- O82576_MAIZE)%3B contains Interpro domain(s) IPR003245 Plastocyanin-like ;Ontology_term=GO:0009055;3	40	42	1	2	29.286	31.0777	0.526239	1.86632	4.76318	2.58475e-11	7.38318e-09
Solyc07g008170.2	SL2.40ch07	2882629	2893614	-	Methyl binding domain protein (Fragment) (AHRD V1 *--- B9HAA5_POPTR)%3B contains Interpro domain(s) IPR001739 Methyl-CpG DNA binding ;Ontology_term=GO:0005634,GO:0003677,GO:0020037;3	96	118	33	27	70.283	87.3163	19.2908	26.1095	1.80791	8.22184e-06	0.000830245
Solyc07g008520.2	SL2.40ch07	3444192	3447207	+	Peptide transporter (AHRD V1 **-* O48542_HORVU)%3B contains Interpro domain(s) IPR000109 TGF-beta receptor%2C type I/II extracellular region ;Ontology_term=GO:0042936;6	32	39	2	2	23.4224	28.8606	1.13312	1.91254	4.14766	4.60483e-10	1.03239e-07
Solyc07g008550.2	SL2.40ch07	3488895	3497719	+	Purple acid phosphatase (AHRD V1 **-* B0WRM8_CULQU)%3B contains Interpro domain(s) IPR008963 Purple acid phosphatase-like%2C N-terminal ;Ontology_term=GO:0004722,GO:0005515;5	58	62	1	1	42.4653	45.8768	0.559614	0.96549	5.90861	9.05326e-17	7.27316e-14
Solyc07g016220.2	SL2.40ch07	6495754	6498403	+	Unknown Protein (AHRD V1);3	42	90	1	1	30.7207	66.6097	0.559614	0.96549	6.04685	1.08696e-15	7.3536e-13
Solyc07g017220.2	SL2.40ch07	6515317	6518394	-	Os10g0422600 protein (Fragment) (AHRD V1 *-*- Q0IXM0_ORYSJ)%3B contains Interpro domain(s) IPR007650 Protein of unknown function DUF581 ;2	46	15	221	112	33.723	11.0833	130.206	109.213	-2.41692	6.93877e-08	1.11955e-05
Solyc07g019460.2	SL2.40ch07	11523530	11529218	-	Cytochrome P450 NADPH-reductase (AHRD V1 **** B3RFK3_PETHY)%3B contains Interpro domain(s) IPR015702 NADPH Cytochrome P450 Reductase ;Ontology_term=GO:0003958;8	548	493	217	80	401.273	364.783	128.042	78.3065	1.88913	5.01081e-07	6.8764e-05
Solyc07g021630.2	SL2.40ch07	20382871	20389446	-	Branched-chain-amino-acid aminotransferase (AHRD V1 **** Q94CF8_CAPAN)%3B contains Interpro domain(s) IPR005786 Branched-chain amino acid aminotransferase II ;Ontology_term=GO:0004084;4	14	20	1	1	10.2399	14.803	0.559614	0.96549	4.08921	2.69333e-06	0.000307279
Solyc07g032380.2	SL2.40ch07	37904500	37908632	-	Pentatricopeptide repeat-containing protein (AHRD V1 ***- D7M4J8_ARALY)%3B contains Interpro domain(s) IPR002885 Pentatricopeptide repeat ;5	145	107	54	36	106.19	79.1653	31.7316	34.9973	1.47827	0.000140965	0.00955342
Solyc07g032710.2	SL2.40ch07	40553149	40556921	-	Genomic DNA chromosome 3 P1 clone MSD24 (AHRD V1 *-*- Q9LJ43_ARATH);3	39	51	8	3	28.5446	37.7414	4.76348	3.03728	3.05626	6.76049e-09	1.27793e-06
Solyc07g042440.2	SL2.40ch07	52904495	52907327	-	Alkyl hydroperoxide reductase/Thiol specific antioxidant family protein (AHRD V1 **-- B0C2Q1_ACAM1)%3B contains Interpro domain(s) IPR000866 Alkyl hydroperoxide reductase/ Thiol specific antioxidant/ Mal allergen ;Ontology_term=GO:0008379;9	57	59	21	9	41.7345	43.6563	12.4494	8.92509	1.98228	1.03376e-05	0.00100921
Solyc07g042550.2	SL2.40ch07	53300389	53305994	-	Sucrose synthase (AHRD V1 **** O82691_SOLLC)%3B contains Interpro domain(s) IPR012820 Sucrose synthase%2C plants and cyanobacteria IPR000368 Sucrose synthase ;Ontology_term=GO:0016157;7	306	376	105	73	224.052	278.219	61.7258	70.9734	1.9241	1.68447e-07	2.53737e-05
Solyc07g042590.2	SL2.40ch07	53378536	53383846	-	ATP binding / serine-threonine kinase (AHRD V1 **** C5DB71_VITVI)%3B contains Interpro domain(s) IPR002290 Serine/threonine protein kinase ;Ontology_term=GO:0005515,GO:0004674;4	51	34	14	8	37.3602	25.1499	8.2422	7.82809	1.9585	5.78252e-05	0.00441556
Solyc07g045140.2	SL2.40ch07	55569354	55573399	+	Uncharacterized membrane protein At3g27390 (AHRD V1 ***- Y3739_ARATH);0	14	4	56	24	10.2742	2.95058	33.1125	23.6053	-2.10602	8.12356e-05	0.00585534
Solyc07g045420.2	SL2.40ch07	55832866	55840808	-	ABC-1 domain protein (AHRD V1 **-- B0CF41_ACAM1)%3B contains Interpro domain(s) IPR004147 ABC-1 ;Ontology_term=GO:0005515,GO:0016709;9	16	13	75	57	11.7201	9.61622	44.0224	55.3303	-2.21263	9.96957e-07	0.000128149
Solyc07g047680.1	SL2.40ch07	56237088	56237591	+	F-box protein GID2 (AHRD V1 *-*- B6SU06_MAIZE)%3B contains Interpro domain(s) IPR001810 Cyclin-like F-box ;G	38	77	5	3	27.7946	56.989	2.93042	2.9405	3.8538	5.07864e-11	1.36002e-08
Solyc07g047750.2	SL2.40ch07	56278197	56280530	-	Unknown Protein (AHRD V1);2	15	11	61	36	10.9902	8.1354	35.9111	35.0849	-1.89097	3.2288e-05	0.00267761
Solyc07g049140.2	SL2.40ch07	56690995	56692596	-	Metallocarboxypeptidase inhibitor (AHRD V1 ***- O24639_SOLTU)%3B contains Interpro domain(s) IPR009632 Putative metallocarboxypeptidase inhibitor ;2	121	108	657	414	88.6054	79.9095	386.758	403.042	-2.227	1.09922e-09	2.35489e-07
Solyc07g049140.2	SL2.40ch07	56690995	56692596	-	Metallocarboxypeptidase inhibitor (AHRD V1 ***- O24639_SOLTU)%3B contains Interpro domain(s) IPR009632 Putative metallocarboxypeptidase inhibitor ;2	16526	14714	113155	43238	12101	10887.3	66618.5	42096.1	-2.24011	1.36219e-09	2.85482e-07
Solyc07g049290.2	SL2.40ch07	56866773	56869777	-	Nitrate transporter (AHRD V1 **** Q8LG02_ARATH)%3B contains Interpro domain(s) IPR000109 TGF-beta receptor%2C type I/II extracellular region ;Ontology_term=GO:0042937,GO:0042936;6	89	24	10	4	65.2247	17.7376	5.94455	4.01664	3.04156	3.50329e-07	4.98501e-05
Solyc07g053480.2	SL2.40ch07	59251334	59254015	+	Ras-related protein Rab-25 (AHRD V1 ***- RAB25_BOVIN)%3B contains Interpro domain(s) IPR015595 Rab11-related ;Ontology_term=GO:0015031,GO:0007264,GO:0005525,GO:0007165,GO:0005622;2	51	37	2	4	37.3567	27.3711	1.06902	3.72422	3.84787	1.03491e-09	2.22951e-07
Solyc07g056000.2	SL2.40ch07	61225049	61226324	+	Xyloglucan endotransglucosylase/hydrolase 7 (AHRD V1 **** C0IRG6_ACTDE)%3B contains Interpro domain(s) IPR016455 Xyloglucan endotransglucosylase/hydrolase IPR008263 Glycoside hydrolase%2C family 16%2C active site ;Ontology_term=GO:0016798;8	281	231	102	83	205.769	170.919	59.8733	80.5734	1.42957	9.74174e-05	0.00691825
Solyc07g056040.2	SL2.40ch07	61261819	61263622	-	UPF0497 membrane protein 11 (AHRD V1 ***- U497B_VITVI)%3B contains Interpro domain(s) IPR006459 Uncharacterised protein family UPF0497%2C trans-membrane plant subgroup ;Ontology_term=GO:0005515;5	30	17	1	2	21.9855	12.5704	0.526239	1.86632	3.95431	2.00263e-06	0.000239088
Solyc07g056430.2	SL2.40ch07	61607387	61611515	+	Glutathione S-transferase-like protein (AHRD V1 **** Q8GVD1_SOLLC)%3B contains Interpro domain(s) IPR004046 Glutathione S-transferase%2C C-terminal ;Ontology_term=GO:0004364;4	56	61	211	137	40.9999	45.1372	124.166	133.335	-1.57777	2.69815e-05	0.00229176
Solyc07g056480.2	SL2.40ch07	61623166	61624189	+	Glutathione S-transferase-like protein (AHRD V1 **** Q8GVD1_SOLLC)%3B contains Interpro domain(s) IPR004046 Glutathione S-transferase%2C C-terminal ;Ontology_term=GO:0004364,GO:0043295;5	31	172	8	4	22.6406	127.302	4.72555	3.95789	4.10484	1.88898e-09	3.91628e-07
Solyc07g056490.2	SL2.40ch07	61624235	61625888	-	Glutathione transferase (AHRD V1 **** O49821_CARPA)%3B contains Interpro domain(s) IPR004046 Glutathione S-transferase%2C C-terminal ;Ontology_term=GO:0004364;4	682	640	119	109	499.39	473.553	69.8125	105.774	2.47622	1.41801e-10	3.55074e-08
Solyc07g056690.1	SL2.40ch07	61810691	61815877	-	Carboxyl-terminal peptidase (AHRD V1 ***- B6TV70_MAIZE)%3B contains Interpro domain(s) IPR004314 Protein of unknown function DUF239%2C plant ;Ontology_term=GO:0005515;G	3	3	19	63	2.19544	2.2193	10.6027	60.2146	-4.00043	2.10588e-07	3.08772e-05
Solyc07g056700.1	SL2.40ch07	61827622	61827840	-	Unknown Protein (AHRD V1);G	6	2	66	35	4.40388	1.47507	38.9077	34.1878	-3.63637	1.1821e-10	2.99879e-08
Solyc07g061790.2	SL2.40ch07	61964267	61965352	-	Heme-binding protein 2 (AHRD V1 **** B6T0C0_MAIZE)%3B contains Interpro domain(s) IPR006917 SOUL haem-binding protein ;Ontology_term=GO:0020037;7	171	259	109	36	125.19	191.652	64.4796	35.4938	1.65654	3.49851e-05	0.00288885
Solyc07g062130.2	SL2.40ch07	62160950	62163332	+	Dtdp-glucose 4 6-dehydratase (AHRD V1 *-** B8C5W5_THAPS)%3B contains Interpro domain(s) IPR016040 NAD(P)-binding domain ;Ontology_term=GO:0050377,GO:0010280;0	915	694	16	13	670.015	513.504	9.32061	12.537	5.77474	4.60232e-34	8.87373e-30
Solyc07g062670.1	SL2.40ch07	62574356	62574622	-	Unknown Protein (AHRD V1);G	25	108	23	4	18.2548	79.9409	13.8214	4.27898	2.41537	5.39315e-05	0.0041346
Solyc07g063390.2	SL2.40ch07	63085890	63089422	-	Beta-glucosidase (AHRD V1 **** B6SYQ7_MAIZE)%3B contains Interpro domain(s) IPR001360 Glycoside hydrolase%2C family 1 ;Ontology_term=GO:0047782;2	175	189	74	38	128.136	139.848	43.6358	37.134	1.72779	4.67046e-06	0.000504488
Solyc07g063460.1	SL2.40ch07	63163945	63164823	-	Methyltransferase family protein (AHRD V1 ***- C0WM11_LACBU)%3B contains Interpro domain(s) IPR013216 Methyltransferase type 11 ;Ontology_term=GO:0008152;G	55	77	20	13	40.2563	56.9816	11.7384	12.6399	2.00079	1.34607e-05	0.00124478
Solyc07g063520.2	SL2.40ch07	63209581	63212096	+	Transmembrane protein 34 (AHRD V1 ***- A5D9H3_BOVIN)%3B contains Interpro domain(s) IPR005178 Protein of unknown function DUF300 ;Ontology_term=GO:0005215;5	481	361	91	68	352.223	267.107	53.4465	66.0475	2.37855	1.17001e-09	2.49269e-07
Solyc07g063640.1	SL2.40ch07	63280045	63280344	-	Wound induced protein (AHRD V1 ***- B6SKC8_MAIZE);G	106	328	31	32	77.5659	242.724	18.0192	30.8152	2.72173	9.47867e-08	1.49802e-05
Solyc07g065190.2	SL2.40ch07	64279858	64284513	-	Heavy metal-associated domain containing protein expressed (AHRD V1 *-*- Q2QXS5_ORYSJ)%3B contains Interpro domain(s) IPR006121 Heavy metal transport/detoxification protein ;Ontology_term=GO:0030001;6	5	5	55	25	3.65988	3.69918	32.4973	24.5435	-2.96129	1.19561e-07	1.85162e-05
Solyc07g066080.2	SL2.40ch07	64830179	64832100	+	Ubiquitin-conjugating enzyme E2 10 (AHRD V1 **** UBC10_ARATH)%3B contains Interpro domain(s) IPR000608 Ubiquitin-conjugating enzyme%2C E2 ;Ontology_term=GO:0004842;2	125	144	37	40	91.521	106.553	21.5175	38.547	1.73812	2.26173e-05	0.0019777
Solyc08g005120.2	SL2.40ch08	75245	78275	-	Cinnamoyl-CoA reductase-like protein (AHRD V1 *-*- Q9M0B3_ARATH)%3B contains Interpro domain(s) IPR016040 NAD(P)-binding domain ;Ontology_term=GO:0004022,GO:0045551;1	41	55	10	3	30.0078	40.7017	5.98301	3.09172	2.91859	1.22687e-08	2.23163e-06
Solyc08g005360.1	SL2.40ch08	276132	277476	-	F-box family protein (AHRD V1 ***- B9GFH4_POPTR)%3B contains Interpro domain(s) IPR001810 Cyclin-like F-box ;Ontology_term=GO:0004842;G	17	22	3	1	12.4387	16.2818	1.78577	1.04064	3.30157	8.11922e-06	0.00082393
Solyc08g005950.2	SL2.40ch08	719428	722220	-	G protein gamma subunit 2 (AHRD V1 ***- D0VE83_ORYSI);4	94	159	1	1	68.8033	117.661	0.559614	0.96549	6.98536	4.44896e-23	7.79821e-20
Solyc08g006110.2	SL2.40ch08	849296	854274	-	Opaque 2 (Fragment) (AHRD V1 *--- Q84Y96_ZEAMM)%3B contains Interpro domain(s) IPR011616 bZIP transcription factor%2C bZIP-1 ;Ontology_term=GO:0046982,GO:0003677;7	37	30	11	1	27.0997	22.1939	6.67732	1.23472	2.54189	2.16201e-06	0.000254959
Solyc08g006160.2	SL2.40ch08	880634	883706	-	Plastid fibrillin 3 (Fragment) (AHRD V1 **-- A6XBK9_COFCA)%3B contains Interpro domain(s) IPR006843 PAP fibrillin ;Ontology_term=GO:0009507;4	39	25	117	123	28.5734	18.4906	68.5622	119.279	-1.99032	3.56143e-06	0.000393513
Solyc08g006330.2	SL2.40ch08	990397	992206	-	UDP-glucose salicylic acid glucosyltransferase (AHRD V1 **** Q9M6E7_TOBAC)%3B contains Interpro domain(s) IPR002213 UDP-glucuronosyl/UDP-glucosyltransferase ;Ontology_term=GO:0080002;2	46	53	13	5	33.6753	39.2188	7.73289	5.02073	2.48924	3.02911e-07	4.37485e-05
Solyc08g006740.2	SL2.40ch08	1295712	1298340	-	Decarboxylase family protein (AHRD V1 ***- B1ILJ6_CLOBK)%3B contains Interpro domain(s) IPR002129 Pyridoxal phosphate-dependent decarboxylase ;Ontology_term=GO:0030170,GO:0019752;6	81	110	4	1	59.2949	81.3991	2.39979	1.07227	5.27885	1.89396e-18	1.97391e-15
Solyc08g006770.2	SL2.40ch08	1336526	1338769	-	Anthocyanidin synthase (Fragment) (AHRD V1 **-* P93120_DIACA)%3B contains Interpro domain(s) IPR005123 Oxoglutarate and iron-dependent oxygenase ;Ontology_term=GO:0045431;1	145	471	51	43	106.121	348.536	29.8542	41.6351	2.67333	7.77248e-08	1.23852e-05
Solyc08g006880.2	SL2.40ch08	1422494	1449145	-	ABC transporter C family member 2 (AHRD V1 **-- AB2C_ARATH)%3B contains Interpro domain(s) IPR001140 ABC transporter%2C transmembrane region ;Ontology_term=GO:0008559;9	47	30	15	5	34.4326	22.1897	8.94681	5.06825	1.98403	8.74832e-05	0.00624727
Solyc08g007820.1	SL2.40ch08	2326801	2327535	-	Ethylene-responsive transcription factor 10 (AHRD V1 *-** ERF77_ARATH)%3B contains Interpro domain(s) IPR001471 Pathogenesis-related transcriptional factor and ERF%2C DNA-binding ;Ontology_term=GO:0016563;G	81	31	13	9	59.3533	22.921	7.60655	8.72798	2.34041	1.01979e-05	0.00100064
Solyc08g008280.2	SL2.40ch08	2704613	2706561	-	WRKY transcription factor-30 (AHRD V1 **** B6VB04_CAPAN)%3B contains Interpro domain(s) IPR003657 DNA-binding WRKY ;Ontology_term=GO:0003700,GO:0019900;0	203	180	21	4	148.65	133.184	12.6143	4.2481	4.01017	2.68045e-18	2.72009e-15
Solyc08g041770.2	SL2.40ch08	27032718	27037281	-	Os04g0226400 protein (Fragment) (AHRD V1 *-*- C7J118_ORYSJ);7	104	81	9	4	76.1642	59.9285	5.33529	3.98816	3.85009	9.53639e-14	4.65497e-11
Solyc08g061220.2	SL2.40ch08	45409864	45419016	-	G protein alpha subunit 3 (AHRD V1 ***- Q8VZX1_SOLTU)%3B contains Interpro domain(s) IPR002976 Plant G-protein%2C alpha subunit ;Ontology_term=GO:0003924;4	26	31	8	5	19.0303	22.9404	4.69031	4.8774	2.1374	0.000118538	0.00825102
Solyc08g061250.2	SL2.40ch08	45514851	45516921	+	ATP binding / serine-threonine kinase (AHRD V1 **** C5DB71_VITVI)%3B contains Interpro domain(s) IPR002290 Serine/threonine protein kinase ;Ontology_term=GO:0005515,GO:0004674;4	21	37	8	4	15.3561	27.3867	4.72555	3.95789	2.28922	0.000103453	0.00727988
Solyc08g061490.2	SL2.40ch08	46025993	46027176	+	MTD1 (AHRD V1 ***- Q9LLM3_MEDTR);2	21	40	11	3	15.3533	29.608	6.59192	3.11653	2.16993	0.000144712	0.0097219
Solyc08g063000.2	SL2.40ch08	49708954	49712049	+	Nucleosome assembly protein 1-like protein 2 (AHRD V1 ***- Q70Z18_TOBAC)%3B contains Interpro domain(s) IPR002164 Nucleosome assembly protein (NAP) ;Ontology_term=GO:0003677,GO:0042393;3	56	57	3	1	41.003	42.1761	1.78577	1.04064	4.83507	2.08767e-14	1.15007e-11
Solyc08g066250.2	SL2.40ch08	51955073	51958475	+	Decarboxylase family protein (AHRD V1 ***- A7GHE9_CLOBL)%3B contains Interpro domain(s) IPR002129 Pyridoxal phosphate-dependent decarboxylase ;Ontology_term=GO:0019752,GO:0030170;6	40	212	45	2	29.2297	156.9	27.0909	2.56003	2.64384	9.96657e-05	0.00703903
Solyc08g066360.2	SL2.40ch08	52156549	52163406	-	Malic enzyme (AHRD V1 ***- B9RKI6_RICCO)%3B contains Interpro domain(s) IPR012302 Malic enzyme%2C NAD-binding ;Ontology_term=GO:0004473;3	98	113	5	3	71.7507	83.6151	2.93042	2.9405	4.72781	1.41598e-18	1.51675e-15
Solyc08g067160.2	SL2.40ch08	53325912	53329825	+	Acyl-protein thioesterase 2 (AHRD V1 **-- B6T1C9_MAIZE)%3B contains Interpro domain(s) IPR003140 Phospholipase/carboxylesterase ;Ontology_term=GO:0008474,GO:0004622;2	21	20	4	3	15.3771	14.7975	2.31897	2.90303	2.55021	7.1735e-05	0.00530949
Solyc08g067590.1	SL2.40ch08	53792158	53792520	-	Unknown Protein (AHRD V1);G	33	55	6	6	24.142	40.7058	3.43956	5.72419	2.85833	2.93606e-07	4.2564e-05
Solyc08g068290.2	SL2.40ch08	54597447	54603198	+	Os01g0786800 protein (Fragment) (AHRD V1 ***- Q0JIP0_ORYSJ)%3B contains Interpro domain(s) IPR002781 Protein of unknown function DUF81 ;Ontology_term=GO:0016021;2	191	129	61	16	139.878	95.4416	36.2568	16.0594	2.15314	6.77199e-07	9.099e-05
Solyc08g068600.2	SL2.40ch08	54940071	54942182	-	Decarboxylase family protein (AHRD V1 ***- B1ILJ6_CLOBK)%3B contains Interpro domain(s) IPR002129 Pyridoxal phosphate-dependent decarboxylase ;Ontology_term=GO:0030170,GO:0019752;5	136	129	38	11	99.5859	95.4494	22.6227	11.081	2.50785	3.33209e-09	6.65761e-07
Solyc08g068610.2	SL2.40ch08	54949154	54951310	-	Decarboxylase family protein (AHRD V1 ***- B1ILJ6_CLOBK)%3B contains Interpro domain(s) IPR002129 Pyridoxal phosphate-dependent decarboxylase ;Ontology_term=GO:0030170,GO:0019752;5	91	99	30	10	66.628	73.2547	17.8453	10.0253	2.30493	1.11763e-07	1.73783e-05
Solyc08g068680.2	SL2.40ch08	55021771	55023921	-	Decarboxylase family protein (AHRD V1 ***- B1ILJ6_CLOBK)%3B contains Interpro domain(s) IPR002129 Pyridoxal phosphate-dependent decarboxylase ;Ontology_term=GO:0030170,GO:0019752;5	178	170	15	5	130.34	125.787	8.94681	5.06825	4.15904	1.80192e-19	2.17143e-16
Solyc08g068690.1	SL2.40ch08	55029521	55030243	-	N-acetyltransferase (AHRD V1 ***- B6SUK9_MAIZE)%3B contains Interpro domain(s) IPR000182 GCN5-related N-acetyltransferase ;Ontology_term=GO:0008152;G	306	283	44	21	224.068	209.398	25.9912	20.6085	3.21086	9.28055e-16	6.39066e-13
Solyc08g069180.2	SL2.40ch08	55439154	55443169	-	Receptor-like protein kinase (AHRD V1 ***- Q9FZP2_ARATH)%3B contains Interpro domain(s) IPR002290 Serine/threonine protein kinase ;Ontology_term=GO:0006468;0	39	46	1	1	28.5489	34.0396	0.559614	0.96549	5.41135	2.93168e-13	1.29944e-10
Solyc08g074680.2	SL2.40ch08	55995940	56008590	-	Polyphenol oxidase (AHRD V1 *-*- Q41428_SOLTU)%3B contains Interpro domain(s) IPR002227 Tyrosinase ;Ontology_term=GO:0008152;4	13	29	2	1	9.49483	21.4694	1.17165	1.00543	3.81835	2.40574e-06	0.000279429
Solyc08g074940.2	SL2.40ch08	56237010	56238569	-	Aspartic proteinase nepenthesin-2 (AHRD V1 **-- B6SMJ5_MAIZE)%3B contains Interpro domain(s) IPR001461 Peptidase A1 ;Ontology_term=GO:0006508;2	5	7	102	27	3.65499	5.18138	60.4537	26.8389	-3.31474	4.12564e-09	8.11699e-07
Solyc08g075470.2	SL2.40ch08	56785411	56792428	+	Nodulin-like protein (AHRD V1 ***- Q9FHJ9_ARATH)%3B contains Interpro domain(s) IPR000620 Protein of unknown function DUF6%2C transmembrane ;Ontology_term=GO:0016020;7	23	23	3	3	16.84	17.018	1.70809	2.86225	2.93228	8.22451e-06	0.000830245
Solyc08g076780.1	SL2.40ch08	57869105	57870154	+	Cinnamoyl-CoA reductase (AHRD V1 ***- Q3SCM6_9FABA)%3B contains Interpro domain(s) IPR016040 NAD(P)-binding domain ;Ontology_term=GO:0008152;G	25	54	1	1	18.2763	39.9703	0.559614	0.96549	5.30561	5.52495e-11	1.46598e-08
Solyc08g076790.2	SL2.40ch08	57870895	57873948	+	Cinnamoyl-CoA reductase-like protein (AHRD V1 ***- Q9M0B3_ARATH)%3B contains Interpro domain(s) IPR016040 NAD(P)-binding domain ;Ontology_term=GO:0044237,GO:0008152;5	580	1022	86	20	424.667	756.223	51.0653	20.054	4.04124	5.52898e-18	5.20021e-15
Solyc08g076800.2	SL2.40ch08	57874533	57875579	+	Ring H2 finger protein (AHRD V1 *-*- D9ZHD8_HYPPE)%3B contains Interpro domain(s) IPR018957 Zinc finger%2C C3HC4 RING-type ;Ontology_term=GO:0008270;2	30	49	2	1	21.9466	36.2655	1.17165	1.00543	4.72866	2.67854e-11	7.59484e-09
Solyc08g076880.2	SL2.40ch08	57977177	57978199	-	Unknown Protein (AHRD V1);3	16	11	59	72	11.7243	8.13465	34.3791	69.548	-2.37722	1.89355e-06	0.00022962
Solyc08g077060.2	SL2.40ch08	58161888	58166163	-	Zinc finger protein LSD1 (AHRD V1 **-- Q6QUK7_ORYSJ)%3B contains Interpro domain(s) IPR005735 Zinc finger%2C LSD1-type ;Ontology_term=GO:0003700;0	25	41	1	3	18.2864	30.3456	0.497163	2.76801	4.02059	2.95165e-08	5.08131e-06
Solyc08g078190.1	SL2.40ch08	59192455	59193423	+	Ethylene responsive transcription factor 1a (AHRD V1 *-*- C0J9I9_9ROSA)%3B contains Interpro domain(s) IPR001471 Pathogenesis-related transcriptional factor and ERF%2C DNA-binding ;Ontology_term=GO:0003677,GO:0006355;G	10	29	127	58	7.29373	21.4723	74.9151	56.7087	-2.1962	2.65942e-06	0.00030431
Solyc08g078870.1	SL2.40ch08	59728469	59728909	+	Proline-rich protein (AHRD V1 **-- Q41125_PHAVU)%3B contains Interpro domain(s) IPR013770 Plant lipid transfer protein and hydrophobic protein%2C helical ;Ontology_term=GO:0008289;G	26	54	154	193	19.0097	39.9697	90.2462	187.254	-2.23015	8.20164e-07	0.000107943
Solyc08g079420.2	SL2.40ch08	60118494	60120898	+	Cytochrome P450;Ontology_term=GO:0019825;5	99	105	15	13	72.4872	77.6937	8.71564	12.5088	2.84376	2.06578e-10	5.04181e-08
Solyc08g079430.2	SL2.40ch08	60120528	60124693	-	Primary amine oxidase (AHRD V1 ***- B9RBR2_RICCO)%3B contains Interpro domain(s) IPR000269 Copper amine oxidase ;Ontology_term=GO:0055114;5	117	137	19	17	85.6623	101.374	11.0456	16.3627	2.79083	7.17822e-11	1.87031e-08
Solyc08g079790.1	SL2.40ch08	60425501	60426571	-	Organic anion transporter (AHRD V1 **-* B6TX95_MAIZE)%3B contains Interpro domain(s) IPR004853 Protein of unknown function DUF250 ;Ontology_term=GO:0008514;G	10	19	1	1	7.30525	14.0662	0.559614	0.96549	3.85935	2.88375e-05	0.00242802
Solyc08g079820.2	SL2.40ch08	60437849	60441440	+	ADP-ribose pyrophosphatase (AHRD V1 *-** B2GB88_LACF3)%3B contains Interpro domain(s) IPR000086 NUDIX hydrolase domain ;Ontology_term=GO:0080042,GO:0080041;1	48	72	12	15	35.1281	53.2833	6.85732	14.2843	2.09788	2.0778e-05	0.00182515
Solyc08g079890.1	SL2.40ch08	60485867	60488107	+	Subtilisin-like protease (AHRD V1 **-- Q9LWA3_SOLLC)%3B contains Interpro domain(s) IPR015500 Peptidase S8%2C subtilisin-related ;Ontology_term=GO:0004252;G	1	2	24	23	0.728277	1.48075	13.9478	22.1357	-4.01352	1.83423e-07	2.69968e-05
Solyc08g080030.2	SL2.40ch08	60547852	60549724	+	Glyoxylate reductase (AHRD V1 **** B6THB0_MAIZE)%3B contains Interpro domain(s) IPR006140 D-isomer specific 2-hydroxyacid dehydrogenase%2C NAD-binding ;Ontology_term=GO:0030267;7	19	65	1	1	13.8709	48.1175	0.559614	0.96549	5.39362	3.78339e-10	8.68424e-08
Solyc08g080040.2	SL2.40ch08	60549457	60551317	-	Anthocyanidin synthase (AHRD V1 ***- D3XFG1_THECC)%3B contains Interpro domain(s) IPR005123 Oxoglutarate and iron-dependent oxygenase ;Ontology_term=GO:0016706;6	41	95	1	1	29.9856	70.311	0.559614	0.96549	6.08972	2.35586e-15	1.46527e-12
Solyc08g080050.2	SL2.40ch08	60555455	60559957	+	PGR5-like protein 1A%2C chloroplastic (AHRD V1 ***- PGL1A_ARATH);1	55	36	18	7	40.2903	26.6293	10.6968	6.99589	1.89719	5.26739e-05	0.00405431
Solyc08g080910.2	SL2.40ch08	61237456	61241162	-	Glutathione S-transferase (AHRD V1 **** B2MVQ2_PANGI)%3B contains Interpro domain(s) IPR017933 Glutathione S-transferase/chloride channel%2C C-terminal ;Ontology_term=GO:0004364;4	128	134	50	27	93.7227	99.1514	29.4744	26.3803	1.78591	5.02299e-06	0.000538046
Solyc08g081480.2	SL2.40ch08	61693642	61697010	+	Polygalacturonase-like protein (AHRD V1 **-- Q84LI7_FRAAN)%3B contains Interpro domain(s) IPR012334 Pectin lyase fold ;Ontology_term=GO:0005975;6	1	2	21	32	0.728277	1.48075	12.0185	30.5884	-4.25296	1.39477e-07	2.13434e-05
Solyc08g083000.1	SL2.40ch08	62780482	62781067	-	Unknown Protein (AHRD V1);G	14	58	7	4	10.2084	42.9395	4.11541	3.92563	2.7237	4.79981e-05	0.003762
Solyc08g083110.2	SL2.40ch08	62836223	62839810	+	Cystathionine gamma-lyase (AHRD V1 ***- D2LF58_RHOVA)%3B contains Interpro domain(s) IPR000277 Cys/Met metabolism%2C pyridoxal phosphate-dependent enzyme ;Ontology_term=GO:0006520,GO:0030170;3	37	25	225	70	27.1066	18.4915	132.851	68.6872	-2.14683	1.55219e-06	0.000192461
Solyc09g005770.1	SL2.40ch09	541510	544134	+	F-box family protein (AHRD V1 ***- B9HCS6_POPTR)%3B contains Interpro domain(s) IPR001810 Cyclin-like F-box ;G	2	1	18	13	1.46636	0.738188	10.5299	12.5904	-3.37841	3.55551e-05	0.00291718
Solyc09g005780.1	SL2.40ch09	546564	546842	-	Unknown Protein (AHRD V1);G	12	19	1	1	8.77332	14.0642	0.559614	0.96549	3.95568	1.0882e-05	0.00104257
Solyc09g007130.2	SL2.40ch09	764170	767914	-	3-methyl-2-oxobutanoate hydroxymethyltransferase (AHRD V1 **** B6TL59_MAIZE)%3B contains Interpro domain(s) IPR003700 Ketopantoate hydroxymethyltransferase ;Ontology_term=GO:0003864;4	32	30	8	2	23.4326	22.1965	4.80439	2.11249	2.66503	1.77574e-06	0.000218076
Solyc09g007890.1	SL2.40ch09	1413536	1415858	-	Phenylalanine ammonia-lyase (AHRD V1 **** B5LAW0_CAPAN)%3B contains Interpro domain(s) IPR005922 Phenylalanine ammonia-lyase ;Ontology_term=GO:0004397,GO:0045548;G	17	23	3	1	12.4373	17.0224	1.78577	1.04064	3.33819	5.86969e-06	0.000616539
Solyc09g007900.2	SL2.40ch09	1419041	1422226	-	Phenylalanine ammonia-lyase (AHRD V1 **** B5LAW0_CAPAN)%3B contains Interpro domain(s) IPR005922 Phenylalanine ammonia-lyase ;Ontology_term=GO:0004397,GO:0045548;8	220	256	50	22	161.083	189.426	29.5629	21.6355	2.7664	2.59168e-12	9.51812e-10
Solyc09g007910.2	SL2.40ch09	1429132	1437334	+	Phenylalanine ammonia-lyase (AHRD V1 **** B5LAW0_CAPAN)%3B contains Interpro domain(s) IPR005922 Phenylalanine ammonia-lyase ;Ontology_term=GO:0004397,GO:0045548;8	569	857	178	218	416.621	634.131	104.382	211.608	1.73793	1.86274e-05	0.00167049
Solyc09g007920.2	SL2.40ch09	1435451	1440492	+	Phenylalanine ammonia-lyase (AHRD V1 **** B5LAW0_CAPAN)%3B contains Interpro domain(s) IPR005922 Phenylalanine ammonia-lyase ;Ontology_term=GO:0004397,GO:0045548;8	37	49	11	7	27.0797	36.2617	6.45124	6.81618	2.26023	6.07357e-06	0.000631292
Solyc09g007920.2	SL2.40ch09	1435451	1440492	+	Phenylalanine ammonia-lyase (AHRD V1 **** B5LAW0_CAPAN)%3B contains Interpro domain(s) IPR005922 Phenylalanine ammonia-lyase ;Ontology_term=GO:0004397,GO:0045548;8	1451	1127	274	176	1062.5	833.894	161.262	171.313	2.51341	3.89918e-12	1.3546e-09
Solyc09g007930.2	SL2.40ch09	1438321	1439339	-	Unknown Protein (AHRD V1);2	1506	1213	287	123	1102.77	897.529	169.171	120.066	2.78892	3.674e-13	1.57419e-10
Solyc09g007930.2	SL2.40ch09	1438321	1439339	-	Unknown Protein (AHRD V1);2	26	36	7	7	19.0247	26.6428	4.0185	6.68152	2.12911	0.00012845	0.00885903
Solyc09g008270.2	SL2.40ch09	1740287	1743899	+	Unknown Protein (AHRD V1);6	11	18	1	1	8.04077	13.3244	0.559614	0.96549	3.85949	2.29099e-05	0.00199116
Solyc09g008550.2	SL2.40ch09	2036208	2039695	+	NCS1 family transporter cytosine/purines/uracil/thiamine/allantoin (AHRD V1 *--- A4RZF3_OSTLU)%3B contains Interpro domain(s) IPR001248 Permease%2C cytosine/purines%2C uracil%2C thiamine%2C allantoin ;Ontology_term=GO:0016020;3	63	91	6	4	46.1124	67.3415	3.50498	3.89114	3.94817	3.07354e-13	1.3457e-10
Solyc09g009540.2	SL2.40ch09	2948975	2953213	-	Hydrolase alpha/beta fold family protein (AHRD V1 **** D7LIQ3_ARALY)%3B contains Interpro domain(s) IPR000073 Alpha/beta hydrolase fold-1 ;Ontology_term=GO:0016787;7	12	23	4	1	8.76786	17.0268	2.39979	1.07227	2.8337	0.000148799	0.00997912
Solyc09g009550.2	SL2.40ch09	2960891	2963265	-	Hydrolase alpha/beta fold family protein (AHRD V1 **** D7LIQ3_ARALY)%3B contains Interpro domain(s) IPR000073 Alpha/beta hydrolase fold-1 ;Ontology_term=GO:0016787;7	13	17	1	1	9.51051	12.5818	0.559614	0.96549	3.90844	1.22304e-05	0.00114751
Solyc09g010210.2	SL2.40ch09	3596732	3601979	+	Endoglucanase 1 (AHRD V1 ***- B6TRZ3_MAIZE)%3B contains Interpro domain(s) IPR008928 Six-hairpin glycosidase-like IPR012341 Six-hairpin glycosidase IPR018221 Glycoside hydrolase%2C family 9%2C active site IPR001701 Glycoside hydrolase%2C family 9 ;Ontology_term=GO:0004553;3	138	138	2224	375	101.048	102.11	1310.15	366.051	-3.04341	4.73892e-10	1.05631e-07
Solyc09g010420.2	SL2.40ch09	3786597	3795092	-	Arginine biosynthesis bifunctional protein ArgJ (AHRD V1 ***- B4VHU0_9CYAN)%3B contains Interpro domain(s) IPR002813 Arginine biosynthesis protein ArgJ ;Ontology_term=GO:0004042,GO:0004358;8	75	121	14	7	54.8936	89.5424	8.27303	6.9004	3.24208	8.02999e-12	2.52948e-09
Solyc09g010630.2	SL2.40ch09	3965253	3968837	+	heat shock protein (AHRD V1 ***- B2D2G5_CAPSN)%3B contains Interpro domain(s) IPR013126 Heat shock protein 70 ;Ontology_term=GO:0051082;2	439	279	1441	848	321.478	206.429	848.371	825.641	-1.66352	5.99177e-06	0.000625907
Solyc09g010980.1	SL2.40ch09	4333240	4333467	+	Unknown Protein (AHRD V1);G	43	19	6	6	31.5161	14.0461	3.43956	5.72419	2.34652	0.000119214	0.0082831
Solyc09g011520.2	SL2.40ch09	4826832	4827949	-	Glutathione S-transferase-like protein (AHRD V1 **** A8DUB0_SOLLC)%3B contains Interpro domain(s) IPR004046 Glutathione S-transferase%2C C-terminal ;Ontology_term=GO:0004364;4	3	107	3	1	2.14278	79.215	1.78577	1.04064	4.82411	2.97075e-06	0.000336936
Solyc09g011550.2	SL2.40ch09	4837594	4838668	+	Glutathione S-transferase-like protein (AHRD V1 **** A8DUB0_SOLLC)%3B contains Interpro domain(s) IPR004046 Glutathione S-transferase%2C C-terminal ;Ontology_term=GO:0004364;4	292	531	14	1	213.781	392.918	8.49998	1.28509	5.86762	4.22771e-26	1.08686e-22
Solyc09g011590.2	SL2.40ch09	4866182	4867736	+	Glutathione S-transferase-like protein (AHRD V1 **** A8DUB0_SOLLC)%3B contains Interpro domain(s) IPR004046 Glutathione S-transferase%2C C-terminal ;Ontology_term=GO:0004364;4	19	116	3	3	13.8567	85.8651	1.70809	2.86225	4.47739	3.94716e-09	7.80566e-07
Solyc09g011650.2	SL2.40ch09	4903272	4905768	+	Glutathione S-transferase (AHRD V1 **** D8UY87_GLYSO)%3B contains Interpro domain(s) IPR017933 Glutathione S-transferase/chloride channel%2C C-terminal ;Ontology_term=GO:0004364,GO:0043295;5	82	107	15	4	60.029	79.1784	8.98333	4.13746	3.36464	1.92809e-12	7.51021e-10
Solyc09g011770.2	SL2.40ch09	5061936	5065593	-	Zinc finger family protein (Fragment) (AHRD V1 *-*- D7M766_ARALY)%3B contains Interpro domain(s) IPR011016 Zinc finger%2C RING-CH-type ;Ontology_term=GO:0005515;5	37	44	4	3	27.0842	32.5599	2.31897	2.90303	3.53306	2.07458e-09	4.23279e-07
Solyc09g013150.2	SL2.40ch09	5552677	5558428	-	Vesicular glutamate transporter 3 (AHRD V1 **-* B5AU16_DANRE)%3B contains Interpro domain(s) IPR016196 Major facilitator superfamily%2C general substrate transporter ;Ontology_term=GO:0005315;5	25	62	10	1	18.2715	45.8926	6.06848	1.21594	3.05614	1.79143e-07	2.65696e-05
Solyc09g013150.2	SL2.40ch09	5552677	5558428	-	Vesicular glutamate transporter 3 (AHRD V1 **-* B5AU16_DANRE)%3B contains Interpro domain(s) IPR016196 Major facilitator superfamily%2C general substrate transporter ;Ontology_term=GO:0005315;5	357	453	50	27	261.395	335.194	29.4744	26.3803	3.41497	8.72587e-18	7.82528e-15
Solyc09g014280.1	SL2.40ch09	5772957	5774339	+	Hydroxycinnamoyl transferase (AHRD V1 **-* D2XJ64_9MAGN)%3B contains Interpro domain(s) IPR003480 Transferase ;Ontology_term=GO:0016740;G	83	311	64	15	60.7198	230.149	38.0683	15.1343	2.44545	5.29107e-06	0.000563631
Solyc09g014900.2	SL2.40ch09	7154809	7157411	-	Cytochrome P450;Ontology_term=GO:0019825;5	46	59	15	11	33.6706	43.6607	8.76478	10.6442	2.00659	1.42307e-05	0.0013097
Solyc09g019980.2	SL2.40ch09	17885037	17890116	+	Ferric-chelate reductase 1 (AHRD V1 *--- C0HB47_SALSA)%3B contains Interpro domain(s) IPR006593 Cytochrome b561/ferric reductase transmembrane ;4	65	86	4	2	47.5808	63.6399	2.35725	1.99107	4.66505	3.06348e-15	1.78991e-12
Solyc09g042230.1	SL2.40ch09	27172244	27172609	+	Unknown Protein (AHRD V1);G	3	3	28	11	2.19544	2.2193	16.6142	10.9307	-2.65702	0.000128651	0.00885903
Solyc09g042670.2	SL2.40ch09	29310404	29313603	+	Unknown Protein (AHRD V1);3	49	53	18	5	35.8747	39.2176	10.7643	5.13155	2.19933	1.97362e-06	0.000237833
Solyc09g042700.2	SL2.40ch09	29530055	29533929	-	Proactivator polypeptide (AHRD V1 **-- C0H9G6_SALSA)%3B contains Interpro domain(s) IPR011001 Saposin-like ;Ontology_term=GO:0005764,GO:0006629;6	89	126	19	15	65.1506	93.2391	11.088	14.4873	2.64412	4.77292e-09	9.29562e-07
Solyc09g050120.1	SL2.40ch09	32310684	32310899	+	Unknown Protein (AHRD V1);G	38	51	16	9	27.8113	37.7419	9.42502	8.80966	1.8436	0.000111334	0.00780591
Solyc09g055890.2	SL2.40ch09	41661108	41663614	+	Lipoxygenase (AHRD V1 ***- B9SMP7_RICCO)%3B contains Interpro domain(s) IPR001246 Lipoxygenase%2C plant ;Ontology_term=GO:0046872,GO:0055114;6	40	39	6	1	29.2891	28.8565	3.62581	1.12751	3.52888	9.77705e-10	2.13007e-07
Solyc09g059430.2	SL2.40ch09	50028174	50031148	+	RPM1 interacting protein 4 transcript 2 (AHRD V1 ***- D2J0X9_9ASTR)%3B contains Interpro domain(s) IPR008700 Defence response%2C Rin4 ;Ontology_term=GO:0005515;5	103	74	13	5	75.436	54.7474	7.73289	5.02073	3.32769	8.45436e-12	2.62917e-09
Solyc09g059510.2	SL2.40ch09	50196312	50202155	-	Ethylene-responsive transcription factor-like protein At4g13040 (AHRD V1 *--- ERFL1_ARATH)%3B contains Interpro domain(s) IPR001471 Pathogenesis-related transcriptional factor and ERF%2C DNA-binding ;Ontology_term=GO:0003677,GO:0006355;7	47	39	15	4	34.4218	28.8534	8.98333	4.13746	2.22455	3.35044e-06	0.000372333
Solyc09g063130.2	SL2.40ch09	56787134	56789056	+	Photosystem I reaction center subunit IV A (AHRD V1 *-*- B6TH55_MAIZE)%3B contains Interpro domain(s) IPR003375 Photosystem I reaction centre subunit IV/PsaE ;Ontology_term=GO:0009536,GO:0009538;4	221	198	30	14	161.83	146.503	17.7411	13.7832	3.28042	2.69347e-15	1.6229e-12
Solyc09g064530.2	SL2.40ch09	57405511	57410723	-	Auxin responsive protein (AHRD V1 *-*- B3U2A2_CUCSA)%3B contains Interpro domain(s) IPR003311 AUX/IAA protein ;Ontology_term=GO:0003700;0	25	22	95	50	18.3089	16.2761	55.9913	48.8054	-1.60049	0.000134735	0.00921214
Solyc09g065520.2	SL2.40ch09	59228854	59238380	-	Homocysteine s-methyltransferase (AHRD V1 **** B9GSK5_POPTR)%3B contains Interpro domain(s) IPR003726 Homocysteine S-methyltransferase ;Ontology_term=GO:0008898;8	121	155	56	39	88.5866	114.695	32.8874	37.8846	1.52751	7.09799e-05	0.00527385
Solyc09g066470.2	SL2.40ch09	60487510	60491353	-	Cobalt import ATP-binding protein CbiO 2 (AHRD V1 ***- CBIO2_STRPF)%3B contains Interpro domain(s) IPR003439 ABC transporter-like ;Ontology_term=GO:0015424;4	141	158	20	18	103.238	116.911	11.6289	17.3276	2.9465	6.12098e-12	2.0348e-09
Solyc09g072590.2	SL2.40ch09	60613153	60615233	+	Actin-depolymerizing factor 6 (AHRD V1 **** D6BR51_9ROSI)%3B contains Interpro domain(s) IPR002108 Actin-binding%2C cofilin/tropomyosin type ;Ontology_term=GO:0051015;5	361	523	68	35	264.317	386.993	40.1004	34.2092	3.12961	1.26562e-14	7.17717e-12
Solyc09g072660.2	SL2.40ch09	60769532	60771866	-	FAD-binding domain-containing protein (AHRD V1 **-- D7KFP2_ARALY)%3B contains Interpro domain(s) IPR006094 FAD linked oxidase%2C N-terminal ;Ontology_term=GO:0009055;5	2	1	14	32	1.46636	0.738188	7.81957	30.3936	-4.09971	1.98406e-06	0.000238347
Solyc09g074450.1	SL2.40ch09	61752747	61753145	+	Unknown Protein (AHRD V1);G	46	62	12	14	33.6684	45.8815	6.87802	13.35	2.00967	3.79458e-05	0.00307408
Solyc09g074890.1	SL2.40ch09	62196930	62197286	+	Rapid alkalinization factor 1 (AHRD V1 **-- Q84UC9_9ROSI)%3B contains Interpro domain(s) IPR008801 Rapid ALkalinization Factor ;Ontology_term=GO:0004871;G	304	359	50	27	222.59	265.639	29.4744	26.3803	3.1258	2.51306e-15	1.53823e-12
Solyc09g075180.2	SL2.40ch09	62453539	62456934	-	Cryptochrome DASH family (AHRD V1 **-- B5W072_SPIMA)%3B contains Interpro domain(s) IPR006050 DNA photolyase%2C N-terminal ;Ontology_term=GO:0006281;4	320	438	125	34	234.298	324.097	74.0031	33.6651	2.36668	1.76882e-08	3.14329e-06
Solyc09g075210.2	SL2.40ch09	62481770	62483310	+	Late embryogenesis abundant protein 5 (AHRD V1 ***- Q1HGG0_9ROSI)%3B contains Interpro domain(s) IPR004926 Late embryogenesis abundant protein 3 ;Ontology_term=GO:0006950;3	55	15	83	285	40.3209	11.081	48.1317	276.079	-2.65764	2.29225e-05	0.00199116
Solyc09g075420.2	SL2.40ch09	62625026	62626247	+	Ethylene responsive transcription factor 2b (AHRD V1 *-*- C0J9I6_9ROSA)%3B contains Interpro domain(s) IPR001471 Pathogenesis-related transcriptional factor and ERF%2C DNA-binding IPR001711 Phospholipase C%2C phosphatidylinositol-specific%2C Y domain ;Ontology_term=GO:0003677;7	74	92	9	23	54.1736	68.0782	4.92177	21.6956	2.24383	1.04892e-05	0.00102143
Solyc09g083030.1	SL2.40ch09	64105104	64105607	-	Myrosinase binding protein (AHRD V1 **-* P93065_BRANA)%3B contains Interpro domain(s) IPR001229 Mannose-binding lectin ;Ontology_term=GO:0005529;G	35	69	5	15	25.5995	51.0687	2.63629	14.0158	2.26262	5.8366e-05	0.00444805
Solyc09g090570.2	SL2.40ch09	65408350	65411214	+	Proton gradient regulation 5 (AHRD V1 ***- B0F831_CUCSA);Ontology_term=GO:0009055;5	67	54	21	7	49.0687	39.9515	12.5108	7.05753	2.15896	3.19205e-06	0.000355757
Solyc09g090700.1	SL2.40ch09	65491141	65492709	-	Succinate semialdehyde dehydrogenase (AHRD V1 **** B6TPI6_MAIZE)%3B contains Interpro domain(s) IPR015590 Aldehyde dehydrogenase ;Ontology_term=GO:0004777;G	293	431	104	71	214.524	318.92	61.1474	69.0419	2.03792	1.31195e-07	2.02365e-05
Solyc09g091510.2	SL2.40ch09	66123066	66125217	+	Chalcone synthase (AHRD V1 ***- Q56I79_9SOLN)%3B contains Interpro domain(s) IPR011141 Polyketide synthase%2C type III ;Ontology_term=GO:0008152,GO:0008415,GO:0009058;2	37	75	5	1	27.0625	55.5091	3.01319	1.10106	4.25679	5.59403e-12	1.89225e-09
Solyc09g091510.2	SL2.40ch09	66123066	66125217	+	Chalcone synthase (AHRD V1 ***- Q56I79_9SOLN)%3B contains Interpro domain(s) IPR011141 Polyketide synthase%2C type III ;Ontology_term=GO:0008152,GO:0008415,GO:0009058;2	4329	4357	581	51	3169.87	3223.88	343.071	50.7354	4.02265	1.69953e-11	4.89084e-09
Solyc09g092380.2	SL2.40ch09	66843541	66848047	+	Adenosylhomocysteinase (AHRD V1 **** Q2XTD0_SOLTU)%3B contains Interpro domain(s) IPR000043 S-adenosyl-L-homocysteine hydrolase ;Ontology_term=GO:0004013;3	716	1136	6771	3741	524.257	840.573	3986.37	3642.27	-2.48132	3.28868e-11	9.05844e-09
Solyc09g092480.1	SL2.40ch09	66909051	66910457	+	UDP-glucosyltransferase family 1 protein (AHRD V1 **** C6KI44_CITSI)%3B contains Interpro domain(s) IPR002213 UDP-glucuronosyl/UDP-glucosyltransferase ;Ontology_term=GO:0080018;G	145	192	72	28	106.158	142.073	42.5903	27.5747	1.81417	4.87049e-06	0.000523164
Solyc09g097960.2	SL2.40ch09	67190684	67192297	+	Aldo/keto reductase family protein (AHRD V1 **-- D7KWQ9_ARALY)%3B contains Interpro domain(s) IPR001395 Aldo/keto reductase ;Ontology_term=GO:0055114;5	231	484	35	7	169.108	358.145	20.9382	7.26938	4.19737	1.15139e-16	9.06122e-14
Solyc09g097970.2	SL2.40ch09	67192761	67196455	+	Aldo/keto reductase family protein (AHRD V1 ***- D7KWQ9_ARALY)%3B contains Interpro domain(s) IPR001395 Aldo/keto reductase ;Ontology_term=GO:0055114;5	18	41	6	1	13.152	30.3507	3.62581	1.12751	3.1209	2.1908e-06	0.000256784
Solyc09g098080.2	SL2.40ch09	67257042	67260009	+	UDP-glucosyltransferase (AHRD V1 **** A7M6U9_IPONI)%3B contains Interpro domain(s) IPR002213 UDP-glucuronosyl/UDP-glucosyltransferase ;Ontology_term=GO:0080043;3	27	22	299	113	19.7762	16.275	176.314	110.429	-2.9933	2.17507e-12	8.06797e-10
Solyc10g005060.2	SL2.40ch10	53330	56283	-	O-methyltransferase-like protein (AHRD V1 **** D3JZ18_PRUMU)%3B contains Interpro domain(s) IPR016461 O-methyltransferase%2C COMT%2C eukaryota ;Ontology_term=GO:0030755,GO:0033799;9	17	76	5	1	12.4005	56.2612	3.01319	1.10106	4.00393	4.05834e-08	6.86393e-06
Solyc10g006330.2	SL2.40ch10	965024	971538	+	Unknown Protein (AHRD V1);2	54	71	11	12	39.5269	52.5406	6.31703	11.4527	2.40598	7.10655e-07	9.48245e-05
Solyc10g007070.2	SL2.40ch10	1455085	1456837	-	CT099 (Fragment) (AHRD V1 *--- Q30GY4_9SOLN)%3B contains Interpro domain(s) IPR003245 Plastocyanin-like ;Ontology_term=GO:0009055;2	93	112	2	9	68.0874	82.8762	0.952932	8.29918	4.14131	1.3918e-13	6.54522e-11
Solyc10g009430.2	SL2.40ch10	3495360	3501746	+	Diacylglycerol O-acyltransferase (AHRD V1 ***- Q124V7_POLSJ)%3B contains Interpro domain(s) IPR009721 Protein of unknown function DUF1298 ;8	105	132	38	6	76.8719	97.6759	22.7687	6.35543	2.54496	2.31828e-08	4.08208e-06
Solyc10g018300.1	SL2.40ch10	7264174	7267205	-	Transketolase 1 (AHRD V1 **** O78327_CAPAN)%3B contains Interpro domain(s) IPR005478 Bacterial transketolase ;Ontology_term=GO:0004802,GO:0005515;G	59	30	8	9	43.23	22.1858	4.57133	8.56392	2.35276	1.10914e-05	0.00105868
Solyc10g044510.1	SL2.40ch10	22128868	22135940	+	MLO-like protein 4 (AHRD V1 ***- B6TXU3_MAIZE)%3B contains Interpro domain(s) IPR004326 Mlo-related protein ;Ontology_term=GO:0016021;G	32	21	1	2	23.4456	15.5317	0.526239	1.86632	4.12944	2.40357e-07	3.51085e-05
Solyc10g049890.1	SL2.40ch10	42590722	42594292	+	Phosphoglycerate dehydrogenase (AHRD V1 **** D2D316_GOSHI)%3B contains Interpro domain(s) IPR015508 D-3-phosphogylcerate Dehydrogenase ;Ontology_term=GO:0004617;G	51	79	13	4	37.3231	58.4636	7.76933	4.09295	2.97658	2.60367e-09	5.2567e-07
Solyc10g052880.1	SL2.40ch10	49565421	49566857	+	LRR receptor-like serine/threonine-protein kinase%2C RLP;Ontology_term=GO:0004675;G	105	167	30	10	76.8604	123.579	17.8453	10.0253	2.82603	3.30425e-10	7.62986e-08
Solyc10g054440.1	SL2.40ch10	50892473	50894596	-	Arginine decarboxylase (AHRD V1 **** Q5F307_SOLLC)%3B contains Interpro domain(s) IPR002985 Arginine decarboxylase ;Ontology_term=GO:0008792;G	261	155	40	34	191.143	114.677	23.3859	32.8832	2.45206	9.61896e-09	1.77477e-06
Solyc10g054790.1	SL2.40ch10	51424699	51425860	-	Aquaporin (AHRD V1 ***- Q40266_MESCR)%3B contains Interpro domain(s) IPR000425 Major intrinsic protein ;Ontology_term=GO:0015250;G	144	246	1	1	105.414	182.036	0.559614	0.96549	7.6098	4.89836e-28	2.69844e-24
Solyc10g054810.1	SL2.40ch10	51430478	51432032	-	Aquaporin (AHRD V1 *-*- B5UA25_COPFO)%3B contains Interpro domain(s) IPR000425 Major intrinsic protein ;Ontology_term=GO:0016020;G	11	22	1	1	8.03521	16.2872	0.559614	0.96549	4.04554	9.11082e-06	0.000905493
Solyc10g076480.1	SL2.40ch10	58796692	58799491	+	Ammonium transporter (AHRD V1 ***- B9HCZ0_POPTR)%3B contains Interpro domain(s) IPR001905 Ammonium transporter ;Ontology_term=GO:0016020;G	86	56	5	2	62.9921	41.427	2.9698	2.02514	4.35839	5.25748e-14	2.70318e-11
Solyc10g076840.1	SL2.40ch10	59131795	59139979	-	1-aminocyclopropane-1-carboxylate oxidase 1 (AHRD V1 **-- ACCO1_MALDO)%3B contains Interpro domain(s) IPR005123 Oxoglutarate and iron-dependent oxygenase ;Ontology_term=GO:0016491;G	53	54	3	5	38.8063	39.9563	1.64524	4.68201	3.71566	7.11075e-11	1.86534e-08
Solyc10g077120.1	SL2.40ch10	59320450	59321013	+	Photosystem II core complex proteins psbY (AHRD V1 *-*- B6SR26_MAIZE);G	168	173	32	18	123.013	128.008	18.8535	17.5841	2.783	1.05648e-11	3.1828e-09
Solyc10g078240.1	SL2.40ch10	59412300	59414857	-	Cytochrome P450;Ontology_term=GO:0019825;G	594	720	95	11	434.938	532.754	56.5966	11.4872	3.81563	7.7251e-14	3.91968e-11
Solyc10g078440.1	SL2.40ch10	59592591	59593016	+	Unknown Protein (AHRD V1)%3B contains Interpro domain(s) IPR008889 VQ ;G	30	20	276	87	21.9802	14.7921	162.878	85.2412	-2.75625	1.49147e-09	3.10888e-07
Solyc10g079900.1	SL2.40ch10	60684174	60686444	-	Unknown Protein (AHRD V1);G	12	20	1	1	8.77187	14.8049	0.559614	0.96549	4.00159	7.5441e-06	0.000769618
Solyc10g080840.1	SL2.40ch10	61347776	61349305	-	Cytochrome P450;Ontology_term=GO:0019825;G	130	349	91	9	95.1438	258.26	54.2676	9.54884	2.46368	1.07273e-05	0.00103159
Solyc10g080970.1	SL2.40ch10	61467340	61472069	+	FolD bifunctional protein (AHRD V1 ***- B6TJF9_MAIZE)%3B contains Interpro domain(s) IPR000672 Tetrahydrofolate dehydrogenase/cyclohydrolase ;Ontology_term=GO:0009396,GO:0008152;G	170	205	27	24	124.469	151.69	15.7355	23.148	2.84337	3.1918e-11	8.85484e-09
Solyc10g081300.1	SL2.40ch10	61728461	61730388	-	Metacaspase 7 (AHRD V1 *-*- D7KWG9_ARALY)%3B contains Interpro domain(s) IPR011600 Peptidase C14%2C caspase catalytic ;Ontology_term=GO:0006508;G	4	1	27	31	2.93715	0.736181	15.6324	29.7807	-3.60869	1.77852e-07	2.64801e-05
Solyc10g081440.1	SL2.40ch10	61822969	61825835	-	NADH cytochrome b5 reductase (AHRD V1 ***- Q5PY86_VERFO)%3B contains Interpro domain(s) IPR008333 Oxidoreductase FAD-binding region ;Ontology_term=GO:0055114;G	402	458	239	79	294.352	338.891	141.061	77.4133	1.53218	8.03804e-05	0.00581544
Solyc10g081720.1	SL2.40ch10	62066241	62069437	+	Fasciclin-like arabinogalactan protein 14 (AHRD V1 ***- A9XTL9_GOSHI)%3B contains Interpro domain(s) IPR000782 FAS1 domain ;G	328	468	78	40	240.154	346.296	45.9926	39.0837	2.78333	3.02431e-12	1.08994e-09
Solyc10g081970.1	SL2.40ch10	62215715	62216137	-	HIN1-like protein (Fragment) (AHRD V1 **-- Q32ZJ1_SOLTU)%3B contains Interpro domain(s) IPR010847 Harpin-induced 1 ;G	35	21	3	2	25.646	15.5303	1.74467	1.95377	3.4879	3.79522e-07	5.32186e-05
Solyc10g083360.1	SL2.40ch10	62525995	62530324	+	Calmodulin binding protein (AHRD V1 ***- B6SL12_MAIZE);G	124	205	59	35	90.7708	151.698	34.731	34.1075	1.8175	5.31721e-06	0.000564854
Solyc10g083440.1	SL2.40ch10	62568900	62570243	+	UDP flavonoid 3-O-glucosyltransferase (Fragment) (AHRD V1 **** B5AIT4_IPOTF)%3B contains Interpro domain(s) IPR002213 UDP-glucuronosyl/UDP-glucosyltransferase ;Ontology_term=GO:0080043;G	394	647	74	28	288.474	478.748	43.782	27.5927	3.41839	9.17737e-16	6.39066e-13
Solyc10g084070.1	SL2.40ch10	63070097	63070339	+	Unknown Protein (AHRD V1);G	110	85	263	346	80.5581	62.888	154.379	336.145	-1.77017	1.84341e-05	0.00165701
Solyc10g084400.1	SL2.40ch10	63281886	63284225	-	Glutathione S-transferase (AHRD V1 ***- Q76KW1_PEA)%3B contains Interpro domain(s) IPR017933 Glutathione S-transferase/chloride channel%2C C-terminal ;G	633	2140	71	110	463.451	1583.48	41.3245	106.319	3.79587	7.72626e-12	2.46231e-09
Solyc10g085030.1	SL2.40ch10	63683478	63684077	+	Soul heme-binding family protein (AHRD V1 **** D7LKR5_ARALY)%3B contains Interpro domain(s) IPR006917 SOUL haem-binding protein ;Ontology_term=GO:0005488;G	149	132	57	13	109.109	97.6676	33.9384	13.1753	2.11057	5.34019e-07	7.27662e-05
Solyc10g085210.1	SL2.40ch10	63805656	63807219	-	BZIP family transcription factor (AHRD V1 ***- D7LZU5_ARALY);G	9	18	1	1	6.57263	13.3265	0.559614	0.96549	3.7563	6.01587e-05	0.00455764
Solyc10g085420.1	SL2.40ch10	63936550	63937877	+	Os03g0816700 protein (Fragment) (AHRD V1 ***- Q0DMC9_ORYSJ)%3B contains Interpro domain(s) IPR007612 Protein of unknown function DUF567 ;G	85	34	8	12	62.281	25.1411	4.5002	11.3451	2.50224	7.49833e-06	0.000766978
Solyc10g086170.1	SL2.40ch10	64407839	64409119	-	Glutamyl-tRNA(Gln) amidotransferase subunit A (AHRD V1 ***- D5DXY7_BACMQ)%3B contains Interpro domain(s) IPR000120 Amidase signature enzyme ;Ontology_term=GO:0016884;G	31	85	13	7	22.6595	62.9142	7.66612	6.87367	2.55383	3.71527e-06	0.000409338
Solyc10g086180.1	SL2.40ch10	64422867	64426103	+	Phenylalanine ammonia-lyase (AHRD V1 ***- D2CFQ1_9SOLA)%3B contains Interpro domain(s) IPR005922 Phenylalanine ammonia-lyase ;Ontology_term=GO:0009058,GO:0005737,GO:0003824;G	11	25	1	1	8.03161	18.5091	0.559614	0.96549	4.17097	4.54557e-06	0.000492377
Solyc10g086180.1	SL2.40ch10	64422867	64426103	+	Phenylalanine ammonia-lyase (AHRD V1 ***- D2CFQ1_9SOLA)%3B contains Interpro domain(s) IPR005922 Phenylalanine ammonia-lyase ;Ontology_term=GO:0009058,GO:0005737,GO:0003824;G	1454	1482	79	11	1064.68	1096.58	47.0914	11.4164	5.18795	2.36647e-24	5.06976e-21
Solyc10g086500.1	SL2.40ch10	64629234	64630007	+	3-oxo-5-alpha-steroid 4-dehydrogenase family protein expressed (AHRD V1 ***- Q53NE6_ORYSJ)%3B contains Interpro domain(s) IPR016636 3-oxo-5-alpha-steroid 4-dehydrogenase IPR001104 3-oxo-5-alpha-steroid 4-dehydrogenase%2C C-terminal ;Ontology_term=GO:0016020,GO:0016021;G	17	29	2	3	12.4298	21.4659	1.09928	2.81753	3.18628	1.29908e-05	0.00120711
Solyc10g086580.1	SL2.40ch10	64688483	64690961	-	Ribulose-1 5-bisphosphate carboxylase/oxygenase activase 1 (AHRD V1 ***- Q9AXG1_GOSHI)%3B contains Interpro domain(s) IPR003959 ATPase%2C AAA-type%2C core ;Ontology_term=GO:0005524;G	263	226	64	41	192.586	167.22	37.6367	39.8923	2.21742	6.06748e-09	1.16405e-06
Solyc10g086640.1	SL2.40ch10	64739920	64742929	-	BEL1-like homeodomain protein 9 (AHRD V1 **-- BLH9_ARATH)%3B contains Interpro domain(s) IPR001356 Homeobox ;Ontology_term=GO:0005515,GO:0003677;G	12	30	1	1	8.76012	22.2109	0.559614	0.96549	4.39327	1.05401e-06	0.000135032
Solyc11g005190.1	SL2.40ch11	163009	164091	+	WD-40 repeat protein (AHRD V1 **-- B7K999_CYAP7)%3B contains Interpro domain(s) IPR017986 WD40 repeat%2C region ;Ontology_term=GO:0042803;G	56	146	34	3	40.9628	108.051	20.4726	3.45401	2.60521	1.99987e-06	0.000239088
Solyc11g005620.1	SL2.40ch11	480207	481250	+	Acetylglutamate kinase-like protein (AHRD V1 ***- Q949B4_ORYSA)%3B contains Interpro domain(s) IPR011148 N-acetylglutamate kinase ;Ontology_term=GO:0008652,GO:0006561,GO:0005737;G	100	134	21	12	73.2076	99.1573	12.3672	11.728	2.83773	3.23784e-10	7.52154e-08
Solyc11g006540.1	SL2.40ch11	1191915	1194459	-	FAD-dependent pyridine nucleotide-disulphide oxidoreductase (AHRD V1 **-- D3M425_9ACTO)%3B contains Interpro domain(s) IPR001327 Pyridine nucleotide-disulphide oxidoreductase%2C NAD-binding region ;Ontology_term=GO:0055114;G	91	42	12	13	66.6692	31.0622	6.89984	12.4171	2.36373	5.04643e-06	0.00053906
Solyc11g006910.1	SL2.40ch11	1431026	1431403	-	Ferredoxin (AHRD V1 ***- Q9AUE1_IMPBA)%3B contains Interpro domain(s) IPR010241 Ferredoxin [2Fe-2S]%2C plant ;Ontology_term=GO:0051536,GO:0022900;G	18	65	10	7	13.1378	48.1182	5.84333	6.78518	2.2856	0.000129317	0.00888901
Solyc11g007040.1	SL2.40ch11	1521934	1525575	-	Hydrolase alpha/beta fold family protein (AHRD V1 ***- D7LIQ3_ARALY)%3B contains Interpro domain(s) IPR000073 Alpha/beta hydrolase fold-1 ;G	69	118	24	9	50.4979	87.3238	14.2602	8.98442	2.54981	3.45022e-08	5.88706e-06
Solyc11g007200.1	SL2.40ch11	1621986	1623966	+	Copper chaperone (AHRD V1 *-*- D3GC04_9ROSI)%3B contains Interpro domain(s) IPR006121 Heavy metal transport/detoxification protein ;Ontology_term=GO:0030001;G	148	302	111	32	108.335	223.477	65.7228	31.6752	1.7616	4.82238e-05	0.00377202
Solyc11g007990.1	SL2.40ch11	2198505	2203902	+	Malate dehydrogenase (AHRD V1 **** Q5NE17_SOLLC)%3B contains Interpro domain(s) IPR011273 Malate dehydrogenase%2C NADP-dependent%2C plants ;Ontology_term=GO:0030060;G	100	146	23	18	73.2035	108.039	13.4375	17.4005	2.56708	5.12335e-09	9.89297e-07
Solyc11g010250.1	SL2.40ch11	3317088	3317513	-	Avr9/Cf-9 rapidly elicited protein 75 (AHRD V1 ***- Q9FQY9_TOBAC);G	39	19	9	2	28.5829	14.0476	5.41464	2.1377	2.44215	3.81152e-05	0.00308134
Solyc11g012160.1	SL2.40ch11	5093400	5099036	+	Fumarylacetoacetase (AHRD V1 ***- Q2HT34_MEDTR)%3B contains Interpro domain(s) IPR005959 Fumarylacetoacetase ;Ontology_term=GO:0008152,GO:0009072;G	470	618	118	49	344.136	457.284	69.6658	48.0112	2.76337	1.7606e-12	6.9992e-10
Solyc11g012360.1	SL2.40ch11	5208388	5212579	+	Sodium-dependent dicarboxylate transporter (AHRD V1 ***- O35055_RAT)%3B contains Interpro domain(s) IPR001898 Sodium/sulphate symporter ;Ontology_term=GO:0016020;G	6	1	30	14	4.40747	0.734539	17.7411	13.7832	-2.62158	9.76938e-05	0.00692513
Solyc11g012910.1	SL2.40ch11	5698967	5704663	+	Cation transport regulator protein (AHRD V1 ***- D8J1D8_HERSS)%3B contains Interpro domain(s) IPR006840 ChaC-like protein ;G	74	118	19	9	54.1619	87.3223	11.2406	8.88165	2.80349	9.39089e-10	2.05756e-07
Solyc11g013110.1	SL2.40ch11	5961440	5965680	+	Anthocyanidin synthase (AHRD V1 **** B2M0X8_GINBI)%3B contains Interpro domain(s) IPR005123 Oxoglutarate and iron-dependent oxygenase ;Ontology_term=GO:0045431;G	158	115	15	10	115.71	85.0844	8.79127	9.71345	3.44664	1.22506e-13	5.83218e-11
Solyc11g013110.1	SL2.40ch11	5961440	5965680	+	Anthocyanidin synthase (AHRD V1 **** B2M0X8_GINBI)%3B contains Interpro domain(s) IPR005123 Oxoglutarate and iron-dependent oxygenase ;Ontology_term=GO:0045431;G	8541	7315	892	278	6254.08	5412.58	525.579	271.242	3.87201	1.15235e-20	1.48123e-17
Solyc11g013810.1	SL2.40ch11	7173973	7178090	-	Nitrate reductase (AHRD V1 ***- Q8LT13_SOLTU)%3B contains Interpro domain(s) IPR012137 Nitrate reductase NADH dependant ;Ontology_term=GO:0009055,GO:0020037,GO:0055114;G	37	44	201	96	27.0842	32.5599	118.466	93.6833	-1.83188	2.61276e-06	0.000299861
Solyc11g018800.1	SL2.40ch11	9597159	9598442	-	Peroxidase 2 (AHRD V1 ***- Q9SSZ8_SCUBA)%3B contains Interpro domain(s) IPR002016 Haem peroxidase%2C plant/fungal/bacterial ;Ontology_term=GO:0055114;G	23	12	3	1	16.8597	8.87087	1.78577	1.04064	3.14524	5.19797e-05	0.00401691
Solyc11g020960.1	SL2.40ch11	12996643	12997161	+	Proteinase inhibitor II (AHRD V1 ***- B3F0C1_TOBAC)%3B contains Interpro domain(s) IPR003465 Proteinase inhibitor I20%2C Pin2 ;Ontology_term=GO:0004867;G	276	420	10	13	202.074	310.781	5.68911	12.3494	4.86777	6.03766e-23	8.95478e-20
Solyc11g042850.1	SL2.40ch11	34310825	34313337	-	5-dehydro-2-deoxygluconokinase (AHRD V1 **-- IOLC_GEOTN)%3B contains Interpro domain(s) IPR011611 Carbohydrate/purine kinase ;G	34	44	1	1	24.8842	32.5615	0.559614	0.96549	5.28758	1.86146e-12	7.32465e-10
Solyc11g044800.1	SL2.40ch11	36091790	36097197	+	PHP domain-containing protein (AHRD V1 ***- D7L064_ARALY)%3B contains Interpro domain(s) IPR003141 Polymerase and histidinol phosphatase%2C N-terminal ;Ontology_term=GO:0008081;G	98	45	16	17	71.7956	33.2817	9.23454	16.2805	2.06237	4.4506e-05	0.00351688
Solyc11g044910.1	SL2.40ch11	36370214	36378472	+	Beta-xylosidase 1 (AHRD V1 ***- D7MNR6_ARALY)%3B contains Interpro domain(s) IPR001764 Glycoside hydrolase%2C family 3%2C N-terminal ;Ontology_term=GO:0005975;G	602	266	198	84	440.855	196.803	116.771	82.0934	1.68045	7.1606e-05	0.00530949
Solyc11g066330.1	SL2.40ch11	49161079	49162746	+	Nodulin family protein (AHRD V1 ***- D7LIF1_ARALY)%3B contains Interpro domain(s) IPR010658 Nodulin-like ;G	33	27	5	5	24.1701	19.9744	2.86144	4.76838	2.5716	1.49408e-05	0.00137178
Solyc11g066400.1	SL2.40ch11	49266712	49267596	+	Cys2/His2 zinc-finger transcription factor (AHRD V1 **** Q4U318_SILLA)%3B contains Interpro domain(s) IPR007087 Zinc finger%2C C2H2-type ;Ontology_term=GO:0003700;G	22	22	4	1	16.1078	16.2781	2.39979	1.07227	3.15987	7.47509e-06	0.000766634
Solyc11g066820.1	SL2.40ch11	49711779	49719301	+	Cellulose synthase-like C6 glycosyltransferase family 2 (AHRD V1 **-- A6N4C3_PHYPA)%3B contains Interpro domain(s) IPR001173 Glycosyl transferase%2C family 2 ;G	12	10	110	17	8.78972	7.39703	65.3756	17.3036	-2.36137	3.67667e-05	0.00299114
Solyc11g068460.1	SL2.40ch11	50264264	50267585	-	Calpain-2 catalytic subunit (AHRD V1 *--- CAN2_MOUSE)%3B contains Interpro domain(s) IPR011992 EF-Hand type ;Ontology_term=GO:0005509;G	66	103	36	18	48.3054	76.2226	21.2558	17.6524	1.6732	8.00688e-05	0.00580378
Solyc11g068540.1	SL2.40ch11	50313861	50320110	-	N-carbamoylputrescine amidase (AHRD V1 **-- D3NU88_AZOS1)%3B contains Interpro domain(s) IPR003010 Nitrilase/cyanide hydratase and apolipoprotein N-acyltransferase IPR017755 N-carbamoylputrescine amidase ;Ontology_term=GO:0006807,GO:0006596;G	241	244	99	65	176.468	180.543	58.2258	63.2339	1.55846	2.29261e-05	0.00199116
Solyc11g068710.1	SL2.40ch11	50421963	50422568	+	F-box family protein (AHRD V1 ***- B9MYU0_POPTR);G	164	274	73	54	120.059	202.754	42.8597	52.4327	1.76491	1.50125e-05	0.00137509
Solyc11g068830.1	SL2.40ch11	50519655	50524370	+	Orotidine 5%26apos-phosphate decarboxylase (Orotate phosphoribosyltransferase) (AHRD V1 **** C4QAV6_SCHMA)%3B contains Interpro domain(s) IPR001754 Orotidine 5'-phosphate decarboxylase%2C core ;Ontology_term=GO:0004588,GO:0004590;G	182	206	59	34	133.259	152.428	34.7449	33.1544	2.07316	6.76515e-08	1.09612e-05
Solyc11g069940.1	SL2.40ch11	51622746	51623174	+	Glutaredoxin (AHRD V1 ***- B9H2P7_POPTR)%3B contains Interpro domain(s) IPR011905 Glutaredoxin-like%2C plant II ;Ontology_term=GO:0045454;G	6	5	30	30	4.39472	3.69805	17.4463	28.8954	-2.49975	1.16971e-05	0.00110285
Solyc11g071640.1	SL2.40ch11	52141513	52144602	+	Beta-D-glucosidase (AHRD V1 ***- O82074_TROMA)%3B contains Interpro domain(s) IPR001764 Glycoside hydrolase%2C family 3%2C N-terminal ;Ontology_term=GO:0008810;G	76	38	11	14	55.6808	28.1042	6.27305	13.3166	2.12993	3.82688e-05	0.00308729
Solyc11g071800.1	SL2.40ch11	52240857	52244873	-	Strictosidine synthase family protein (AHRD V1 ***- D7KIS3_ARALY)%3B contains Interpro domain(s) IPR004141 Strictosidine synthase ;Ontology_term=GO:0009058;G	68	53	19	9	49.8025	39.2109	11.2406	8.88165	2.13419	2.44986e-06	0.000283698
Solyc11g072310.1	SL2.40ch11	52592378	52594776	+	Gibberellin 20-oxidase-3 (AHRD V1 **** Q9ZPP2_SOLLC)%3B contains Interpro domain(s) IPR005123 Oxoglutarate and iron-dependent oxygenase ;Ontology_term=GO:0045544;G	16	15	104	71	11.7162	11.0977	61.1474	69.0419	-2.50892	7.82784e-09	1.45825e-06
Solyc11g072630.1	SL2.40ch11	52945837	52949594	+	Mitogen-activated protein kinase (AHRD V1 ***- Q8LT15_SOLTU)%3B contains Interpro domain(s) IPR008351 JNK MAP kinase ;Ontology_term=GO:0006468;G	66	65	17	19	48.327	48.0948	9.80039	18.1872	1.81216	7.96207e-05	0.00578217
Solyc12g005800.1	SL2.40ch12	447842	449285	+	MYB transcription factor MYB73 (AHRD V1 ***- Q0PJH5_SOYBN)%3B contains Interpro domain(s) IPR015495 Myb transcription factor ;G	15	20	1	1	10.9738	14.8021	0.559614	0.96549	4.13091	1.86221e-06	0.000227248
Solyc12g005930.1	SL2.40ch12	554207	559357	-	TBC1 domain family member 2 (AHRD V1 ***- Q5TBQ7_HUMAN)%3B contains Interpro domain(s) IPR000195 RabGAP/TBC ;Ontology_term=GO:0005622;G	12	7	26	64	8.79697	5.17438	14.7645	61.327	-2.43678	5.9362e-05	0.00450614
Solyc12g008320.1	SL2.40ch12	1732691	1736090	+	Solute carrier family 2%2C facilitated glucose transporter member 3 (AHRD V1 ***- GTR3_CHICK)%3B contains Interpro domain(s) IPR003663 Sugar/inositol transporter ;Ontology_term=GO:0016020,GO:0016021;G	1	4	26	11	0.723779	2.96347	15.4096	10.8947	-2.84891	0.000117231	0.00817478
Solyc12g009180.1	SL2.40ch12	2477766	2480583	-	Cupin superfamily (DUF985) (AHRD V1 ***- D9YHB2_9DELT)%3B contains Interpro domain(s) IPR009327 Protein of unknown function DUF985 ;G	76	98	21	21	55.6363	72.5186	12.176	20.1763	2.00715	5.88367e-06	0.000616539
Solyc12g010130.1	SL2.40ch12	3267183	3268481	+	CBL-interacting protein kinase 7 (AHRD V1 ***- A0MNJ4_POPTR)%3B contains Interpro domain(s) IPR002290 Serine/threonine protein kinase ;Ontology_term=GO:0006468,GO:0007165;G	67	79	321	123	49.0506	58.4578	189.26	120.157	-1.5267	8.16018e-05	0.00587076
Solyc12g010950.1	SL2.40ch12	3827848	3830773	-	Alcohol dehydrogenase zinc-containing (AHRD V1 **-- Q9A6R7_CAUCR)%3B contains Interpro domain(s) IPR002085 Alcohol dehydrogenase superfamily%2C zinc-containing ;Ontology_term=GO:0008152,GO:0055114;G	127	135	34	26	92.9897	99.8917	19.9068	25.1807	2.10699	1.82766e-07	2.69968e-05
Solyc12g011160.1	SL2.40ch12	4008070	4012664	+	Enoyl-CoA-hydratase (AHRD V1 ***- Q9SE41_AVIMR)%3B contains Interpro domain(s) IPR001753 Crotonase%2C core ;Ontology_term=GO:0008152;G	14	21	1	1	10.2384	15.5437	0.559614	0.96549	4.13072	2.572e-06	0.000296064
Solyc12g011160.1	SL2.40ch12	4008070	4012664	+	Enoyl-CoA-hydratase (AHRD V1 ***- Q9SE41_AVIMR)%3B contains Interpro domain(s) IPR001753 Crotonase%2C core ;Ontology_term=GO:0008152;G	989	971	63	32	724.186	718.471	37.1612	31.2949	4.39417	2.01426e-27	8.63045e-24
Solyc12g014440.1	SL2.40ch12	5414132	5417709	-	BNR/Asp-box repeat protein (AHRD V1 ***- D4WAX9_BACOV)%3B contains Interpro domain(s) IPR011040 Neuraminidase ;G	46	51	19	6	33.677	37.7382	11.3348	6.08466	2.00238	1.25353e-05	0.00117043
Solyc12g019410.1	SL2.40ch12	10200165	10206483	-	Kinase family protein (AHRD V1 ***- D7KBF8_ARALY)%3B contains Interpro domain(s) IPR016253 Integrin-linked protein kinase ;Ontology_term=GO:0031013,GO:0008022;G	15	11	1	1	10.9902	8.1354	0.559614	0.96549	3.70101	5.90352e-05	0.00449017
Solyc12g035190.1	SL2.40ch12	23790104	23797675	+	Anthranilate phosphoribosyltransferase (AHRD V1 ***- A8IBN0_CHLRE)%3B contains Interpro domain(s) IPR005940 Anthranilate phosphoribosyl transferase ;Ontology_term=GO:0008152,GO:0000162;G	146	459	1	1	106.854	339.656	0.559614	0.96549	8.24297	6.92229e-26	1.66836e-22
Solyc12g042380.1	SL2.40ch12	43016137	43018348	+	MtN19-like protein (AHRD V1 ***- Q64EX4_PEA)%3B contains Interpro domain(s) IPR011692 Stress up-regulated Nod 19 ;G	770	1120	372	279	563.803	828.731	218.859	271.443	1.50831	4.01773e-05	0.00322775
Solyc12g042480.1	SL2.40ch12	43228603	43230210	-	Cytochrome P450;Ontology_term=GO:0019825;G	131	217	15	3	95.8962	160.577	9.02199	3.20299	4.33694	2.99278e-18	2.95916e-15
Solyc12g042500.1	SL2.40ch12	43267985	43268699	-	Gibberellin-regulated family protein (AHRD V1 **-- D7MT35_ARALY)%3B contains Interpro domain(s) IPR003854 Gibberellin regulated protein ;G	64	95	22	9	46.8433	70.3019	13.0533	8.9456	2.39629	1.05668e-07	1.6497e-05
Solyc12g042800.1	SL2.40ch12	43667427	43670972	-	Unknown Protein (AHRD V1);G	2	1	17	12	1.46636	0.738188	9.94981	11.6305	-3.27977	7.40234e-05	0.0054475
Solyc12g044230.1	SL2.40ch12	44578159	44581444	+	Os01g0786800 protein (Fragment) (AHRD V1 ***- Q0JIP0_ORYSJ)%3B contains Interpro domain(s) IPR002781 Protein of unknown function DUF81 ;Ontology_term=GO:0016021;G	40	30	5	9	29.2997	22.1926	2.75245	8.44315	2.27009	6.63989e-05	0.00498223
Solyc12g055730.1	SL2.40ch12	47079564	47083295	+	Lipase (AHRD V1 ***- Q5S8F1_RICCO)%3B contains Interpro domain(s) IPR002921 Lipase%2C class 3 ;Ontology_term=GO:0006629;G	4	4	343	30	2.92766	2.95924	202.9	30.2411	-5.30539	1.475e-12	5.92488e-10
Solyc12g056580.1	SL2.40ch12	47881791	47888295	+	Cellulose synthase (AHRD V1 ***- B9GTH4_POPTR)%3B contains Interpro domain(s) IPR005150 Cellulose synthase ;Ontology_term=GO:0016020,GO:0008270;G	73	52	17	13	53.4681	38.4692	9.92539	12.5642	2.04439	1.02271e-05	0.00100096
Solyc12g056600.2	SL2.40ch12	47929771	47930962	+	Short chain alcohol dehydrogenase (AHRD V1 **** O50038_TOBAC)%3B contains Interpro domain(s) IPR002347 Glucose/ribitol dehydrogenase ;Ontology_term=GO:0010301;1	256	248	59	12	187.454	183.502	35.1562	12.2419	2.94565	3.35395e-11	9.1727e-09
Solyc12g056710.1	SL2.40ch12	48159524	48160596	-	Xanthoxin dehydrogenase (AHRD V1 **** ABA2_ARATH)%3B contains Interpro domain(s) IPR002347 Glucose/ribitol dehydrogenase ;Ontology_term=GO:0010301;G	37	36	15	1	27.0924	26.6366	9.10635	1.3002	2.27325	9.4389e-06	0.000930902
Solyc12g056850.1	SL2.40ch12	48273050	48277117	-	Co-chaperone protein DnaJ (AHRD V1 *-*- A7I1Z6_CAMHC)%3B contains Interpro domain(s) IPR001623 Heat shock protein DnaJ%2C N-terminal ;Ontology_term=GO:0031072;G	19	11	73	39	13.9264	8.13257	43.027	38.0793	-1.87932	2.41297e-05	0.0020863
Solyc12g087840.1	SL2.40ch12	61787827	61788774	+	RING finger protein (AHRD V1 *-*- C6EUD3_SOYBN)%3B contains Interpro domain(s) IPR018957 Zinc finger%2C C3HC4 RING-type ;Ontology_term=GO:0008270;G	34	101	5	7	24.8528	74.7553	2.80287	6.6017	3.44876	1.19264e-08	2.17966e-06
Solyc12g088910.1	SL2.40ch12	62541117	62543852	+	Unknown Protein (AHRD V1);G	21	24	2	2	15.3711	17.76	1.13312	1.91254	3.48876	1.64438e-06	0.00020259
Solyc12g089300.1	SL2.40ch12	62878510	62879946	-	Gibberellin-regulated protein 2 (AHRD V1 *--- B6TLZ8_MAIZE)%3B contains Interpro domain(s) IPR003854 Gibberellin regulated protein ;G	268	381	108	97	196.22	281.922	63.3502	94.1131	1.60866	2.53313e-05	0.00218529
Solyc12g094430.1	SL2.40ch12	62982389	62984544	+	Glutathione S-transferase (AHRD V1 ***- C7F8A3_ARAHY)%3B contains Interpro domain(s) IPR004046 Glutathione S-transferase%2C C-terminal ;G	123	189	54	45	90.042	139.857	31.6236	43.588	1.62057	5.08252e-05	0.00395944
Solyc12g095760.1	SL2.40ch12	63231944	63238575	-	Diphosphate--fructose-6-phosphate 1-phosphotransferase (AHRD V1 ***- C8PT93_9SPIO)%3B contains Interpro domain(s) IPR011183 Pyrophosphate-dependent phosphofructokinase PfpB ;Ontology_term=GO:0005576,GO:0005945;G	136	112	15	17	99.5934	82.8674	8.63066	16.2511	2.90432	1.46762e-10	3.65126e-08
Solyc12g096100.1	SL2.40ch12	63499162	63499743	+	ABC-type Co2+ transport system permease component (AHRD V1 *--- B6TSG4_MAIZE);G	29	28	1	2	21.2347	20.7171	0.526239	1.86632	4.23831	2.50712e-08	4.35494e-06
Solyc12g096310.1	SL2.40ch12	63628876	63632224	+	DUF599 family protein (AHRD V1 ***- Q8T1D5_DICDI)%3B contains Interpro domain(s) IPR006747 Protein of unknown function DUF599 ;G	51	36	281	122	37.3578	26.6307	165.63	119.082	-2.15433	9.65228e-08	1.51923e-05
Solyc12g098490.1	SL2.40ch12	64323994	64326887	-	Serine hydroxymethyltransferase (AHRD V1 **** D2D306_GOSHI)%3B contains Interpro domain(s) IPR001085 Serine hydroxymethyltransferase ;Ontology_term=GO:0004372;G	23	16	1	2	16.8517	11.8336	0.526239	1.86632	3.68715	3.04359e-06	0.000343178
Solyc12g099260.1	SL2.40ch12	64799719	64804216	-	ATP citrate lyase a-subunit (AHRD V1 **** Q93YH4_LUPAL)%3B contains Interpro domain(s) IPR016141 Citrate synthase-like%2C core ;Ontology_term=GO:0005515,GO:0003878;G	61	44	1	1	44.68	32.5503	0.559614	0.96549	5.71487	2.34215e-15	1.46527e-12
Solyc12g100360.1	SL2.40ch12	65458539	65483576	+	Calpain-like protein (AHRD V1 ***- Q8RVL2_ARATH)%3B contains Interpro domain(s) IPR001300 Peptidase C2%2C calpain ;Ontology_term=GO:0006508,GO:0005622;G	276	89	50	46	202.157	65.8312	29.2248	44.4875	1.86801	8.68019e-05	0.00621012
